# Supplementary material for: Automorphy as a self-organizing DPP-dependent process that translates patterns into mechanical programs during Drosophila embryogenesis
Source: Sci Adv. 2025 Jun 27;11(26):eadv0311. doi: 10.1126/sciadv.adv0311 (PMC12204166; doi:10.1126/sciadv.adv0311)
Supplement: Supplementary file 2 — Movies S1 to S25 [file sciadv.adv0311_movies_s1_to_s25.zip]

Archive with 25 entries (25 files):
- adv0311_movie_s1.avi
- adv0311_movie_s2.avi
- adv0311_movie_s3.avi
- adv0311_movie_s4.avi
- adv0311_movie_s5.avi
- adv0311_movie_s6.avi
- adv0311_movie_s7.avi
- adv0311_movie_s8.avi
- adv0311_movie_s9.avi
- adv0311_movie_s10.avi
- adv0311_movie_s11.avi
- adv0311_movie_s12.avi
- adv0311_movie_s13.avi
- adv0311_movie_s14.avi
- adv0311_movie_s15.avi
- adv0311_movie_s16.avi
- adv0311_movie_s17.avi
- adv0311_movie_s18.avi
- adv0311_movie_s19.avi
- adv0311_movie_s20.avi
- adv0311_movie_s21.avi
- adv0311_movie_s22.avi
- adv0311_movie_s23.avi
- adv0311_movie_s24.avi
- adv0311_movie_s25.avi
