# Supplementary material for: Automorphy as a self-organizing DPP-dependent process that translates patterns into mechanical programs during Drosophila embryogenesis
Source: Sci Adv. 2025 Jun 27;11(26):eadv0311. doi: 10.1126/sciadv.adv0311 (PMC12204166; doi:10.1126/sciadv.adv0311)
Supplement: Supplementary file 3 — Tables S1 to S14 [file sciadv.adv0311_tables_s1_to_s14.zip]

Archive with 14 entries (14 files):
- adv0311_table_s14.csv
- adv0311_table_s7.csv
- adv0311_table_s12.csv
- adv0311_table_s4.csv
- adv0311_table_s2.csv
- adv0311_table_s10.csv
- adv0311_table_s8.csv
- adv0311_table_s11.csv
- adv0311_table_s6.csv
- adv0311_table_s1.csv
- adv0311_table_s3.csv
- adv0311_table_s13.csv
- adv0311_table_s9.csv
- adv0311_table_s5.csv
