# Supplementary material for: Automorphy as a self-organizing DPP-dependent process that translates patterns into mechanical programs during Drosophila embryogenesis
Source: Sci Adv. 2025 Jun 27;11(26):eadv0311. doi: 10.1126/sciadv.adv0311 (PMC12204166; doi:10.1126/sciadv.adv0311)
Supplement: Supplementary file 3 — Tables S1 to S14 [file sciadv.adv0311_tables_s1_to_s14.zip › adv0311_table_s14.csv]

time	a1	n	batch
100	35.747	1	t10
160	38.281	2	t10
150	39.626	3	t10
160	35.405	4	t10
160	38.855	5	t10
180	28.976	1	t3
126	33.422	2	t3
171	35.364	3	t3
156	38.608	4	t3
117	43.230	5	t3
138	41.900	6	t3
187	44.493	1	t11
198	37.341	2	t11
176	36.809	3	t11
154	30.012	4	t11
198	36.961	5	t11
