# Supplementary material for: Automorphy as a self-organizing DPP-dependent process that translates patterns into mechanical programs during Drosophila embryogenesis
Source: Sci Adv. 2025 Jun 27;11(26):eadv0311. doi: 10.1126/sciadv.adv0311 (PMC12204166; doi:10.1126/sciadv.adv0311)
Supplement: Supplementary file 3 — Tables S1 to S14 [file sciadv.adv0311_tables_s1_to_s14.zip › adv0311_table_s7.csv]

first	last	t	film	geno
5	65	5.09	stripes1	control
2	49	5.43	stripes	control
2	120	5.07	stripes	control
0	53	5.04	cutstripes17	control
0	48	5.05	cutstripes16	control
0	47	5.29	cutstripes15	control
0	55	5.29	cutstripes14	control
0	46	5.05	cutstripes9	control
0	48	5.04	cutstripes8	control
4	43	5.06	stripes11	control
2	54	5.06	stripes10	control
4	65	5.05	stripes3	control
7	32	12.25	tkvlatest8	tkv
4	30	10.19	tkvlatest9	tkv
4	27	10.23	tkvkate32	tkv
3	28	10.26	tkvkate37	tkv
3	38	10.17	tkvkate41	tkv
