# Supplementary material for: Automorphy as a self-organizing DPP-dependent process that translates patterns into mechanical programs during Drosophila embryogenesis
Source: Sci Adv. 2025 Jun 27;11(26):eadv0311. doi: 10.1126/sciadv.adv0311 (PMC12204166; doi:10.1126/sciadv.adv0311)
Supplement: Supplementary file 3 — Tables S1 to S14 [file sciadv.adv0311_tables_s1_to_s14.zip › adv0311_table_s12.csv]

rupture_intra_LE	contra	geno	DPP	Jun
1	4	tkv	0	1
0	4	tkv	0	1
0	3	tkv	0	1
3	3	tkv	0	1
1	4	tkv	0	1
0	4	tkv	0	1
0	4	tkv	0	1
0	5	tkv	0	1
1	4	tkv	0	1
0	0	ctrl	1	1
0	0	ctrl	1	1
0	0	ctrl	1	1
0	0	ctrl	1	1
0	0	ctrl	1	1
0	0	ctrl	1	1
0	0	ctrl	1	1
0	0	ctrl	1	1
0	0	ctrl	1	1
6	0	pnrbskdn	1	0
3	1	pnrbskdn	1	0
7	0	pnrbskdn	1	0
6	1	pnrbskdn	1	0
6	0	pnrbskdn	1	0
5	0	pnrbskdn	1	0
6	1	pnrbskdn	1	0
7	1	pnrbskdn	1	0
6	1	pnrbskdn	1	0
5	NA	tkv pnrbskdn	0	0
4	2	tkv pnrbskdn	0	0
3	0	tkv pnrbskdn	0	0
3	0	tkv pnrbskdn	0	0
2	1	tkv pnrbskdn	0	0
3	2	tkv pnrbskdn	0	0
NA	1	tkv pnrbskdn	0	0
4	0	tkv pnrbskdn	0	0
