# Supplementary material for: Automorphy as a self-organizing DPP-dependent process that translates patterns into mechanical programs during Drosophila embryogenesis
Source: Sci Adv. 2025 Jun 27;11(26):eadv0311. doi: 10.1126/sciadv.adv0311 (PMC12204166; doi:10.1126/sciadv.adv0311)
Supplement: Supplementary file 3 — Tables S1 to S14 [file sciadv.adv0311_tables_s1_to_s14.zip › adv0311_table_s4.csv]

	emb	geno	A	B
0	ctrl11	ctrl	5.6568993181382385	27.48851090146124
1	ctrl24	ctrl	4.136746578735821	16.293589931097944
2	ctrl3	ctrl	5.201079419453509	7.8691686091164605
3	ctrl34	ctrl	6.092509564236277	5.949609207085948
4	ctrl36	ctrl	9.770187234110294	10.207519495635308
5	ctrl37	ctrl	2.6711343709316604	11.010553762063699
6	ctrl38	ctrl	3.8595722086007256	14.696681030398244
7	ctrl39	ctrl	4.5528621597493295	5.847643836058006
8	ctrl41	ctrl	6.5582371155788834	11.19895659029093
9	ctrl42	ctrl	10.078045471241827	12.735553131984691
10	ctrl45	ctrl	5.9288382671105175	8.737180332471358
11	ctrl47	ctrl	8.032538233880107	12.713976966792062
12	ctrl48	ctrl	6.911305038196787	10.108526108890048
13	ctrl9	ctrl	2.0506482902328167	21.061636455987443
14	tkv1	tkv	10.358610263623419	12.560671281431558
15	tkv10	tkv	9.43551510025056	10.702109210754363
16	tkv12	tkv	9.500680967468632	12.978353172065889
17	tkv13	tkv	8.661750831007568	12.86014394761213
18	tkv14	tkv	10.2341373646242	16.12953888540739
19	tkv20	tkv	7.275048315519182	11.290049636853668
20	tkv21	tkv	9.044545586521624	11.738095373787042
21	tkv24	tkv	12.425647529567186	13.258160157549426
22	tkv25	tkv	16.473836565023706	8.579773756868518
23	tkv27	tkv	13.40998581164696	13.02956591443635
24	tkv4	tkv	19.962290400214098	22.693074897004834
