# Supplementary material for: Automorphy as a self-organizing DPP-dependent process that translates patterns into mechanical programs during Drosophila embryogenesis
Source: Sci Adv. 2025 Jun 27;11(26):eadv0311. doi: 10.1126/sciadv.adv0311 (PMC12204166; doi:10.1126/sciadv.adv0311)
Supplement: Supplementary file 3 — Tables S1 to S14 [file sciadv.adv0311_tables_s1_to_s14.zip › adv0311_table_s2.csv]

Nb_cell	L_cut_um	L_cells_um	elong_cells	recoil_um_s	nb_embryo	geno
8	13.456	14	8.323424495	0.364171123	c1	shg::GFP/shg::GFP
3	5.848	8.645	4.434849521	0.569518717	c3	shg::GFP/shg::GFP
4	9.661	10.86	4.496428941	0.365104167	c9	shg::GFP/shg::GFP
7	12.658	12.787	7.071338284	0.5046875	c10	shg::GFP/shg::GFP
8	19.958	11.988	4.805291111	0.501041667	c11	shg::GFP/shg::GFP
4	7.81	15.923	8.155185659	0.17628866	c13	shg::GFP/shg::GFP
5	11.007	14.707	6.680748615	0.216326531	c16	shg::GFP/shg::GFP
6	10.749	12.146	6.779793469	0.669230769	c17	shg::GFP/shg::GFP
6	11.849	10.367	5.249556925	0.615736041	c19	shg::GFP/shg::GFP
7	24.915	10.587	2.974473209	1.288265306	c21	shg::GFP/shg::GFP
9	22.245	14.46	5.850303439	1.825380711	c22	shg::GFP/shg::GFP
5	13.926	15.519	5.571951745	0.825888325	c23	shg::GFP/shg::GFP
7	14.942	12.814	6.00307857	0.460406091	c24	shg::GFP/shg::GFP
9	11.22	10.925	8.763368984	1.787878788	c27	shg::GFP/shg::GFP
7	16.447	11.55	4.915790114	1.846	c29	shg::GFP/shg::GFP
10	23.135	13.86	5.990922844	1.6875	c30	shg::GFP/shg::GFP
4	5.679	13.354	9.405881317	0.332631579	c33	shg::GFP/shg::GFP
7	11.152	11.58	7.268651363	1.202083333	c34	shg::GFP/shg::GFP
6	16.375	10.275	3.764885496	1.204145078	c35	shg::GFP/shg::GFP
11	17.737	12.183	7.55556182	1.468229167	c36	shg::GFP/shg::GFP
7	17.518	12.567	5.02163489	0.2171875	c37	shg::GFP/shg::GFP
6	9.156	12.366	8.103538663	0.302590674	c38	shg::GFP/shg::GFP
11	20.786	13.03	6.895506591	1.063402062	c39	shg::GFP/shg::GFP
6	17.639	10.07	3.42536425	1.498969072	c40	shg::GFP/shg::GFP
8	17.405	13.303	6.11456478	0.821538462	c41	shg::GFP/shg::GFP
9	14.905	12.059	7.28151627	1.337234043	c42	shg::GFP/shg::GFP
9	19.57	13.867	6.377261114	1.117894737	c44	shg::GFP/shg::GFP
11	24.141	14.262	6.498570896	0.998947368	c45	shg::GFP/shg::GFP
6	17.198	12.73	4.441214095	1.065968586	c47	shg::GFP/shg::GFP
10	26.62	12.243	4.599173554	0.955729167	c48	shg::GFP/shg::GFP
5	18.593	10.731	2.885763459	1.331472081	t1	tkv. shg::GFP/ tkv. shg::GFP
5	19.491	9.203	2.360833205	0.848969072	t2	tkv. shg::GFP/ tkv. shg::GFP
8	22.319	13.127	4.705228729	1.831443299	t4	tkv. shg::GFP/ tkv. shg::GFP
8	19.873	8.65	3.482111407	1.403045685	t6	tkv. shg::GFP/ tkv. shg::GFP
7	18.398	13.053	4.966355039	0.892385787	t9	tkv. shg::GFP/ tkv. shg::GFP
5	12.376	10.63	4.294602456	1.216666667	t10	tkv. shg::GFP/ tkv. shg::GFP
1	8.82	6.344	0.719274376	1.048241206	t11	tkv. shg::GFP/ tkv. shg::GFP
4	15.834	8.49	2.1447518	1.022167488	t12	tkv. shg::GFP/ tkv. shg::GFP
5	17.283	11.126	3.218769889	1.079899497	t13	tkv. shg::GFP/ tkv. shg::GFP
7	26.675	12.414	3.257656982	1.808585859	t14	tkv. shg::GFP/ tkv. shg::GFP
4	20.871	11.74	2.250011978	1.547474747	t15	tkv. shg::GFP/ tkv. shg::GFP
5	17.939	11.49	3.20251965	0.850251256	t16	tkv. shg::GFP/ tkv. shg::GFP
3	18.448	8.054	1.309735473	1.215577889	t17	tkv. shg::GFP/ tkv. shg::GFP
5	24.811	11.954	2.409012132	1.573869347	t18	tkv. shg::GFP/ tkv. shg::GFP
3	10.645	10.793	3.041709723	1.016	t20	tkv. shg::GFP/ tkv. shg::GFP
5	20.764	12.632	3.041803121	1.4415	t21	tkv. shg::GFP/ tkv. shg::GFP
6	16.4	11.267	4.122073171	1.591625616	t24	tkv. shg::GFP/ tkv. shg::GFP
6	19.291	9.853	3.064537867	2.039408867	t25	tkv. shg::GFP/ tkv. shg::GFP
7	20.385	9.799	3.364876134	1.965686275	t26	tkv. shg::GFP/ tkv. shg::GFP
5	16.322	12.392	3.796103419	2.035121951	t27	tkv. shg::GFP/ tkv. shg::GFP
3	16.581	9.809	1.774742175	2.025888325	t29	tkv. shg::GFP/ tkv. shg::GFP
4	12.887	9.324	3.364876134	1.672361809	t32	tkv. shg::GFP/ tkv. shg::GFP
