# Supplementary material for: Automorphy as a self-organizing DPP-dependent process that translates patterns into mechanical programs during Drosophila embryogenesis
Source: Sci Adv. 2025 Jun 27;11(26):eadv0311. doi: 10.1126/sciadv.adv0311 (PMC12204166; doi:10.1126/sciadv.adv0311)
Supplement: Supplementary file 3 — Tables S1 to S14 [file sciadv.adv0311_tables_s1_to_s14.zip › adv0311_table_s10.csv]

	Area	Major	Minor	Angle	Slice
1	38.416	18.648	2.623	9.536	1
2	26.499	8.044	4.195	14.023	1
3	35.123	15.381	2.908	8.175	1
4	44.374	20.295	2.784	8.920	1
5	35.437	14.172	3.184	20.736	1
6	44.453	17.882	3.165	19.076	1
7	33.398	16.795	2.532	9.308	1
8	24.774	11.200	2.816	11.306	1
9	31.046	14.939	2.646	7.032	1
10	32.458	17.356	2.381	9.622	1
11	31.517	15.088	2.660	2.499	1
12	43.042	18.084	3.030	10.791	1
13	34.496	14.355	3.060	22.854	2
14	34.496	18.836	2.332	14.806	2
15	41.160	16.519	3.173	20.555	2
16	31.752	13.967	2.895	20.059	2
17	14.974	7.188	2.653	19.746	2
18	30.498	16.081	2.415	24.820	2
19	33.085	18.468	2.281	21.523	2
20	36.926	17.061	2.756	23.160	2
21	32.066	14.058	2.904	20.087	2
22	27.440	13.863	2.520	21.595	2
23	33.947	18.527	2.333	21.762	2
24	29.478	16.340	2.297	20.923	2
25	35.202	13.254	3.382	17.767	2
26	29.478	16.340	2.297	20.923	2
27	28.302	12.642	2.850	21.152	2
28	36.534	16.741	2.779	10.325	3
29	31.830	13.777	2.942	8.661	3
30	24.069	17.495	1.752	11.549	3
31	34.496	18.464	2.379	11.584	3
32	23.834	15.334	1.979	8.593	3
33	25.323	13.107	2.460	4.429	3
34	23.128	11.399	2.583	8.429	3
35	22.030	11.856	2.366	10.113	3
36	33.398	17.167	2.477	7.021	3
37	31.438	13.872	2.885	8.903	3
38	40.219	19.747	2.593	6.908	3
39	25.950	11.239	2.940	11.438	1
40	29.400	14.141	2.647	13.206	1
41	21.874	13.418	2.076	7.483	1
42	34.104	20.694	2.098	9.757	3
43	32.301	12.736	3.229	7.701	3
44	27.048	16.224	2.123	11.673	3
45	33.085	16.860	2.499	7.882	3
46	23.285	15.263	1.942	17.896	3
47	23.834	17.669	1.717	9.587	3
48	43.355	14.329	3.852	4.052	3
49	31.595	14.866	2.706	9.106	3
50	34.574	14.836	2.967	9.609	3
51	48.686	16.501	3.757	7.238	4
52	29.557	17.446	2.157	6.497	4
53	46.491	21.434	2.762	5.022	4
54	44.139	19.878	2.827	1.569	4
55	23.285	11.009	2.693	11.698	4
56	25.402	12.477	2.592	178.555	4
57	21.246	10.959	2.468	178.865	4
58	36.299	14.882	3.106	6.242	4
59	39.200	15.339	3.254	5.995	4
60	31.125	16.513	2.400	4.837	4
61	43.904	16.751	3.337	5.314	4
62	28.146	11.296	3.172	4.295	4
63	28.067	12.541	2.850	5.756	4
64	29.949	13.047	2.923	10.475	4
65	42.493	15.946	3.393	177.582	4
66	37.397	14.658	3.248	4.568	4
67	41.630	21.486	2.467	4.553	4
68	48.294	23.334	2.635	1.537	4
69	44.218	18.327	3.072	179.505	4
70	29.478	17.840	2.104	0.901	4
71	53.234	21.307	3.181	2.528	4
72	42.885	13.886	3.932	8.983	4
73	22.109	10.228	2.752	8.759	4
74	25.872	10.776	3.057	5.953	4
75	35.515	11.241	4.023	8.785	4
76	28.773	12.039	3.043	2.578	4
77	23.442	9.729	3.068	7.451	5
78	23.128	11.981	2.458	12.898	5
79	23.755	12.254	2.468	12.491	5
80	25.323	12.862	2.507	14.596	5
81	31.830	10.298	3.935	25.804	5
82	51.587	20.951	3.135	10.403	5
83	21.560	9.796	2.802	10.192	5
84	19.208	10.411	2.349	16.030	5
85	14.896	11.193	1.694	6.860	5
86	28.381	12.945	2.792	5.181	5
87	35.672	15.166	2.995	10.918	5
88	59.506	24.619	3.078	8.658	5
89	39.043	16.756	2.967	12.359	5
90	31.125	13.567	2.921	17.426	5
91	21.560	9.461	2.901	6.459	5
92	18.267	13.062	1.781	9.395	1
93	17.326	10.922	2.020	1.094	1
94	30.733	15.632	2.503	10.170	1
95	16.307	8.407	2.470	13.355	1
96	26.734	13.832	2.461	15.831	1
97	22.422	10.225	2.792	24.318	2
98	24.147	12.385	2.482	18.559	2
99	25.558	14.982	2.172	22.137	2
100	30.811	14.933	2.627	15.671	2
101	21.325	14.498	1.873	13.526	2
102	32.458	15.904	2.598	26.295	2
103	34.339	13.931	3.139	14.817	2
104	36.456	21.053	2.205	1.727	4
105	27.989	12.897	2.763	6.720	4
106	27.989	12.831	2.777	3.540	4
107	30.184	11.070	3.472	8.603	4
