# Supplementary material for: Automorphy as a self-organizing DPP-dependent process that translates patterns into mechanical programs during Drosophila embryogenesis
Source: Sci Adv. 2025 Jun 27;11(26):eadv0311. doi: 10.1126/sciadv.adv0311 (PMC12204166; doi:10.1126/sciadv.adv0311)
Supplement: Supplementary file 3 — Tables S1 to S14 [file sciadv.adv0311_tables_s1_to_s14.zip › adv0311_table_s8.csv]

Areai	Perimi	Majori	Minori	Areaf	Perimf	MajorF	Minorf	embryo	geno
24.297	28.177	12.972	2.385	14.956	20.89	8.93	2.132	stripes	ctrl
25.749	29.681	14.06	2.332	18.005	23.014	10.513	2.181	stripes	ctrl
30.444	30.012	11.789	3.288	27.104	27.524	9.4	3.671	stripes	ctrl
31.17	33.16	15.153	2.619	21.102	24.155	10.164	2.644	stripes	ctrl
34.8	34.061	14.098	3.143	29.234	27.905	10.913	3.411	stripes	ctrl
25.652	30.654	11.309	2.888	20.764	21.999	9.035	2.926	stripes	ctrl
17.714	22.947	10.817	2.085	14.278	19.652	8.346	2.178	stripes	ctrl
28.362	24.102	9.77	3.696	20.134	21.456	7.046	3.639	stripes	ctrl
32.622	32.192	14.105	2.945	28.12	26.71	10.476	3.418	stripes	ctrl
48.932	50.703	22.347	2.788	37.171	36.752	16.546	2.86	stripes2	ctrl
42.108	48.175	21.709	2.47	37.558	36.876	16.017	2.986	stripes2	ctrl
29.911	43.816	18.984	2.006	22.942	32.476	13.487	2.166	stripes2	ctrl
35.38	39.089	19.039	2.366	25.749	30.91	15.064	2.176	stripes2	ctrl
21.538	35.177	16.027	1.711	18.973	25.684	10.99	2.198	stripes2	ctrl
21.974	32.592	13.003	2.152	22.7	28.291	10.734	2.693	stripes2	ctrl
29.669	41.953	18.859	2.003	23.764	30.128	12.119	2.497	stripes2	ctrl
40.269	32.294	15.235	3.365	27.491	23.478	9.482	3.691	stripes2	ctrl
24.49	32.199	13.595	2.294	24.636	26.958	10.903	2.877	stripes2	ctrl
26.814	41.603	17.853	1.912	17.618	26.073	11.284	1.988	stripes1	ctrl
23.232	36.121	16.364	1.808	16.746	24.192	10.342	2.062	stripes1	ctrl
24.055	35.497	15.77	1.942	18.876	26.432	12.346	1.947	stripes9	ctrl
20.618	33.476	15.68	1.674	17.182	25.972	11.736	1.864	stripes9	ctrl
26.039	39.77	20.318	1.632	22.845	32.566	16.131	1.803	stripes9	ctrl
23.522	38.328	16.256	1.842	18.247	29.7	12.493	1.86	stripes9	ctrl
28.846	44.289	20.792	1.767	27.588	39.945	20.158	1.743	stripes9	ctrl
26.233	35.111	16.69	2.001	26.814	30.212	13.969	2.444	stripes9	ctrl
23.813	32.973	14.69	2.064	16.94	24.83	11.098	1.943	stripes9	ctrl
22.99	34.218	16.325	1.793	25.12	30.539	13.71	2.333	stripes9	ctrl
29.088	39.565	20.077	1.845	25.797	34.151	16.459	1.996	stripes9	ctrl
32.573	34.315	15.743	2.634	26.814	28.016	11.276	3.028	stripes10	ctrl
26.91	34.78	13.803	2.482	21.538	27.121	9.98	2.748	stripes10	ctrl
26.814	41.603	17.853	1.912	17.618	26.073	11.284	1.988	stripes11	ctrl
23.232	36.121	16.364	1.808	16.746	24.192	10.342	2.062	stripes11	ctrl
15.004	25.231	9.769	1.956	9.874	16.17	6.022	2.088	tkvlate8	tkv
15.125	31.887	14.413	1.336	11.374	19.498	8.179	1.771	tkvlate8	tkv
24.345	25.395	11.095	2.794	17.63	17.906	7.199	3.118	tkvlate8	tkv
27.189	32.918	14.757	2.346	18.428	18.074	7.287	3.22	tkvlate8	tkv
25.108	31.913	14.864	2.151	14.387	17.552	7.569	2.42	tkvlate8	tkv
16.081	26.865	10.76	1.903	15.754	18.462	7.448	2.693	tkvlate8	tkv
20.389	28.705	11.592	2.24	18.295	20.527	7.385	3.154	tkvlate8	tkv
25.047	22.939	9.637	3.309	16.928	17.584	6.484	3.324	tkvlate9	tkv
15.258	24.625	10.032	1.937	12.608	17.743	7.149	2.245	tkvlate9	tkv
22.058	23.159	9.189	3.056	17.194	17.344	6.305	3.472	tkvlate9	tkv
37.159	44.734	18.899	2.503	28.145	27.219	9.568	3.745	tkvlate11	tkv
25.035	37.129	15.679	2.033	21.804	23.008	9.43	2.944	tkvlate11	tkv
25.301	29.146	13.201	2.44	20.086	22.288	9.019	2.836	tkvlate11	tkv
19.033	28.599	12.37	1.959	15.428	18.012	6.593	2.98	tkvlate11	tkv
16.662	27.379	11.352	1.869	11.326	16.328	6.392	2.256	tkvkate8_9	tkv
22.929	34.086	16.305	1.791	13.504	19.766	8.481	2.027	tkvkate8_9	tkv
32.065	31.838	14.139	2.887	16.008	17.47	6.769	3.011	tkvkate32	tkv
43.052	34.195	15.889	3.45	22.433	19.575	7.289	3.919	tkvkate32	tkv
27.092	36.168	17.019	2.027	18.743	22.624	9.747	2.448	tkvkate32	tkv
28.29	47.944	21.216	1.698	18.658	27.814	12.552	1.893	tkvkate32	tkv
24.103	35.796	17.158	1.789	13.37	19.928	8.811	1.932	tkvkate32	tkv
20.473	31.053	15.217	1.713	15.778	19.848	9.047	2.221	tkvkate32	tkv
22.724	35.506	16.999	1.702	14.992	20.47	8.953	2.132	tkvkate32	tkv
25.543	24.144	10.41	3.124	14.98	15.496	5.76	3.311	tkvkate37	tkv
26.426	25.701	10.508	3.202	23.946	19.556	7.024	4.34	tkvkate37	tkv
19.469	22.099	9.015	2.75	11.326	14.801	6.089	2.368	tkvkate37	tkv
22.688	18.506	5.842	4.945	19.663	16.963	5.169	4.843	tkvkate37	tkv
15.186	16.596	6.251	3.093	14.641	15.13	5.192	3.59	tkvkate37	tkv
30.879	31.623	14.013	2.806	14.109	19.38	7.435	2.416	tkvkate41	tkv
24.769	27.118	11.196	2.817	18.852	17.958	5.807	4.133	tkvkate41	tkv
