# Supplementary material for: Automorphy as a self-organizing DPP-dependent process that translates patterns into mechanical programs during Drosophila embryogenesis
Source: Sci Adv. 2025 Jun 27;11(26):eadv0311. doi: 10.1126/sciadv.adv0311 (PMC12204166; doi:10.1126/sciadv.adv0311)
Supplement: Supplementary file 3 — Tables S1 to S14 [file sciadv.adv0311_tables_s1_to_s14.zip › adv0311_table_s11.csv]

	Area	Major	Minor	Angle	Slice
1	56.448	10.342	6.949	112.463	1
2	43.826	11.022	5.063	1.540	1
3	49.235	10.195	6.149	167.901	1
4	40.690	12.060	4.296	179.180	1
5	56.370	11.831	6.066	177.007	1
6	44.061	15.211	3.688	11.661	1
7	29.478	9.265	4.051	178.861	1
8	41.395	11.949	4.411	17.368	1
9	59.270	13.700	5.508	19.183	1
10	36.534	10.128	4.593	12.994	1
11	39.670	8.688	5.814	30.165	1
12	69.776	15.695	5.661	23.265	1
13	67.110	20.608	4.146	11.591	1
14	62.642	20.538	3.883	5.871	1
15	50.568	13.256	4.857	173.678	1
16	42.101	10.416	5.146	175.016	1
17	42.336	9.916	5.436	4.088	1
18	40.846	7.792	6.674	34.340	1
19	31.830	7.212	5.620	174.270	1
20	44.610	9.641	5.892	16.805	1
21	35.907	10.777	4.242	171.379	1
22	36.142	12.810	3.592	179.752	1
23	31.517	10.514	3.817	172.837	1
24	34.496	11.933	3.681	9.753	1
25	37.632	7.873	6.086	42.995	1
26	38.651	9.990	4.926	175.746	1
27	57.702	12.212	6.016	22.340	1
28	37.632	9.570	5.007	26.999	1
29	26.970	8.011	4.286	35.185	1
30	28.224	8.636	4.161	26.406	1
31	45.786	15.553	3.748	20.383	1
32	55.978	16.860	4.227	29.729	1
33	39.670	11.489	4.397	47.303	1
34	49.000	12.224	5.104	45.121	1
35	89.454	25.688	4.434	18.457	1
36	31.752	8.096	4.994	1.769	1
37	85.770	18.129	6.024	147.816	1
38	42.806	9.932	5.488	49.879	1
39	43.434	10.941	5.055	28.429	1
40	44.531	10.838	5.231	29.067	1
41	34.810	23.881	1.856	18.466	1
42	27.597	10.504	3.345	19.475	1
43	26.421	9.034	3.724	27.919	1
44	43.042	13.748	3.986	4.022	1
45	44.061	17.732	3.164	12.057	1
46	35.437	10.838	4.163	177.663	1
47	46.413	12.365	4.779	52.791	1
48	38.259	12.214	3.988	9.172	1
49	37.867	19.254	2.504	13.299	1
50	38.416	19.140	2.556	19.558	1
51	26.029	8.449	3.922	7.800	1
52	22.814	8.123	3.576	178.650	1
53	27.754	12.619	2.800	1.128	2
54	45.315	17.213	3.352	179.526	2
55	55.272	16.519	4.260	8.850	2
56	35.515	11.827	3.823	21.474	2
57	52.136	16.891	3.930	179.077	2
58	32.928	14.881	2.817	173.877	2
59	30.811	11.959	3.280	7.643	2
60	35.202	12.415	3.610	177.626	2
61	39.357	12.025	4.167	0.336	2
62	30.027	9.919	3.854	4.609	2
63	54.331	17.991	3.845	168.334	2
64	47.354	10.826	5.569	13.289	2
65	34.026	12.604	3.437	175.072	2
66	34.653	13.124	3.362	39.655	2
67	47.589	20.719	2.925	166.938	2
68	36.926	9.674	4.860	179.758	2
69	36.770	14.172	3.304	160.686	2
70	55.037	21.315	3.288	170.242	2
71	41.395	14.021	3.759	168.923	2
72	33.790	17.914	2.402	163.877	2
73	48.059	14.913	4.103	156.956	2
74	31.830	14.520	2.791	174.297	2
75	33.555	12.229	3.494	179.999	2
76	21.011	8.176	3.272	17.346	2
77	34.104	11.073	3.921	176.627	2
78	27.518	17.113	2.047	171.507	2
79	31.046	16.569	2.386	171.226	2
80	35.202	12.069	3.714	1.806	2
81	22.893	12.410	2.349	4.477	2
82	22.736	10.024	2.888	177.368	2
83	29.243	8.881	4.192	52.120	2
84	50.568	8.637	7.454	141.260	3
85	35.515	11.592	3.901	17.340	3
86	43.042	15.334	3.574	17.817	3
87	28.224	12.195	2.947	9.393	3
88	28.616	11.688	3.117	22.128	3
89	22.501	9.169	3.125	179.436	3
90	24.382	6.941	4.473	15.319	3
91	30.106	6.752	5.677	70.395	3
92	38.573	12.675	3.875	8.835	3
93	49.627	13.171	4.798	11.335	3
94	64.837	17.724	4.658	5.300	3
95	48.451	11.945	5.165	179.170	3
96	34.339	7.622	5.736	8.723	3
97	81.771	19.954	5.218	11.190	3
98	24.461	9.337	3.336	2.500	3
99	17.405	8.602	2.576	5.020	3
100	54.488	14.916	4.651	23.252	3
101	47.118	10.603	5.658	45.619	3
102	33.634	12.351	3.467	32.459	3
103	20.070	9.342	2.735	15.802	3
104	32.301	13.728	2.996	15.889	3
105	37.318	14.816	3.207	18.342	3
106	36.613	16.417	2.840	15.141	3
107	33.712	12.303	3.489	3.646	3
108	34.026	7.808	5.548	6.158	3
109	33.634	10.732	3.990	23.584	3
110	63.661	12.954	6.257	113.459	3
111	25.715	8.909	3.675	1.174	3
112	31.830	9.808	4.132	171.275	3
113	50.098	9.647	6.612	45.769	3
114	32.222	11.636	3.526	179.710	3
115	32.458	9.210	4.487	39.769	3
116	17.326	7.605	2.901	9.513	3
117	37.397	13.683	3.480	10.674	3
118	31.203	16.608	2.392	4.957	3
119	24.304	9.059	3.416	36.808	3
120	38.259	10.263	4.747	162.947	3
121	22.422	12.189	2.342	15.534	3
122	27.126	10.942	3.156	8.516	3
123	36.378	11.434	4.051	16.183	3
124	24.618	10.960	2.860	172.326	3
125	24.696	7.699	4.084	177.276	3
126	24.069	11.112	2.758	176.756	3
127	17.248	12.232	1.795	173.935	3
128	24.853	11.742	2.695	5.942	3
129	29.478	13.964	2.688	178.945	3
130	23.520	10.530	2.844	12.878	3
131	34.888	14.586	3.045	22.695	3
132	41.082	16.366	3.196	1.772	3
133	41.160	16.725	3.133	14.643	3
134	41.630	13.290	3.988	13.485	3
135	45.942	11.115	5.263	30.680	3
136	47.746	14.481	4.198	7.776	3
137	31.046	15.161	2.607	19.514	3
138	18.267	10.823	2.149	37.985	3
139	62.093	15.245	5.186	34.411	3
140	55.272	13.425	5.242	51.679	3
141	22.658	9.456	3.051	17.949	3
142	28.146	11.029	3.249	10.537	3
143	26.734	8.391	4.057	2.604	3
144	17.405	11.676	1.898	1.860	3
145	19.365	11.475	2.149	9.936	3
146	41.003	17.164	3.042	13.132	3
147	41.552	15.991	3.308	159.105	3
148	39.278	15.412	3.245	166.914	3
149	25.950	14.018	2.357	179.212	3
150	39.435	17.910	2.803	13.391	3
151	22.030	10.717	2.617	3.466	3
152	22.266	9.630	2.944	162.194	3
153	40.925	12.130	4.296	15.028	4
154	32.693	9.078	4.585	31.264	4
155	31.830	10.997	3.685	22.190	4
156	53.312	18.322	3.705	14.073	4
157	30.733	10.877	3.597	7.739	4
158	42.571	17.268	3.139	7.924	4
159	41.238	8.727	6.017	179.151	4
160	51.038	10.314	6.300	23.645	4
161	23.677	7.918	3.807	8.604	4
162	49.078	17.134	3.647	9.334	4
163	41.395	10.141	5.197	168.993	4
164	28.851	15.252	2.409	3.568	4
165	29.792	8.284	4.579	179.537	4
166	30.341	8.144	4.744	25.888	4
167	33.790	8.711	4.939	18.311	4
168	31.674	8.217	4.908	179.296	4
169	58.173	18.709	3.959	5.560	4
170	34.888	17.298	2.568	12.023	4
171	41.160	18.815	2.785	12.561	4
172	34.574	13.438	3.276	15.790	4
173	41.317	11.200	4.697	178.212	4
174	32.771	7.730	5.398	20.196	4
175	35.437	7.120	6.337	15.479	4
176	22.971	9.078	3.222	17.490	4
177	15.758	8.101	2.477	28.770	4
178	20.227	12.103	2.128	0.983	4
179	30.811	14.122	2.778	14.149	4
180	35.280	15.792	2.845	13.533	4
181	28.067	11.198	3.191	15.063	4
182	26.264	11.410	2.931	0.873	4
183	22.422	9.087	3.142	8.140	4
184	20.306	10.241	2.525	29.989	4
185	37.554	11.839	4.039	23.268	4
186	35.045	8.975	4.972	25.331	4
187	20.619	7.079	3.708	64.634	4
188	24.774	10.925	2.887	39.971	4
189	36.378	12.593	3.678	168.865	4
190	27.675	16.320	2.159	22.132	4
191	32.771	16.019	2.605	24.386	4
192	39.122	13.771	3.617	157.909	4
193	40.219	17.660	2.900	3.808	4
194	35.437	13.570	3.325	8.820	4
195	23.755	14.016	2.158	27.691	4
196	27.362	14.879	2.341	20.703	4
197	28.773	10.850	3.377	165.210	4
198	23.285	11.162	2.656	0.032	4
199	36.299	15.338	3.013	176.438	4
200	13.563	7.907	2.184	45.115	4
201	45.002	8.547	6.703	18.810	4
202	45.629	9.063	6.410	81.365	4
203	28.773	7.834	4.677	179.224	4
204	17.405	11.186	1.981	13.093	4
205	23.285	9.693	3.059	179.525	4
206	47.589	21.267	2.849	31.045	4
