# Supplementary material for: Automorphy as a self-organizing DPP-dependent process that translates patterns into mechanical programs during Drosophila embryogenesis
Source: Sci Adv. 2025 Jun 27;11(26):eadv0311. doi: 10.1126/sciadv.adv0311 (PMC12204166; doi:10.1126/sciadv.adv0311)
Supplement: Supplementary file 3 — Tables S1 to S14 [file sciadv.adv0311_tables_s1_to_s14.zip › adv0311_table_s6.csv]

Xn1	Yn1	Zn1	Xle	Yle	Zle	geno	embryo	time
150	401	20	274	331.5	28	tkv	t1	1
158.1678571	391.5	20	288	325.5	29	tkv	t1	2
158.5	394	21	287.5	323	30	tkv	t1	3
167	383	21	300.5	315	31	tkv	t1	4
170.5	379.5	22	311	310.5	32	tkv	t1	5
176	381	22	320.5	319	33	tkv	t1	6
181.5	385.5	22	328	309	34	tkv	t1	7
184	394.5	22	338	334	35	tkv	t1	8
179.5	389	21	324	324.5	36	tkv	t1	9
170	390.5	21	307.5	325	37	tkv	t1	10
158.5	398	21	293	332	38	tkv	t1	11
505	294	19	339.5	296.833	23	tkv	t4	1
492.833	286.167	21	316.833	276.833	23	tkv	t4	2
490.167	272.833	20	316.833	267.5	23	tkv	t4	3
479.5	255.5	21	308.833	258.167	23	tkv	t4	4
467.5	258.167	22	300.833	268.833	22	tkv	t4	5
451.5	254.167	22	295.5	232.833	20	tkv	t4	6
443.5	243.5	22	282.167	202.167	19	tkv	t4	7
432.833	239.5	22	270.167	178.167	16	tkv	t4	8
578	522	23	452.167	550.5	24	tkv	t6	1
584.833	515.167	23	453.5	537.167	25	tkv	t6	2
581.5	507.167	23	444.833	530.5	24	tkv	t6	3
570.167	501.167	23	438.167	524.5	23	tkv	t6	4
559.5	497.167	24	414.167	518.5	24	tkv	t6	5
536.167	493.167	26	395.5	516.5	23	tkv	t6	6
534.167	490.5	25	376.833	523.167	21	tkv	t6	7
516.167	493.167	27	358.833	528.5	20	tkv	t6	8
503.5	493.833	27	NA	NA	NA	tkv	t6	9
499.5	500.5	28	336.167	543.833	16	tkv	t6	10
492.833	497.833	26	330.833	544.5	16	tkv	t6	11
476.167	489.833	27	320.167	533.167	14	tkv	t6	12
550.5	339.5	22	412.833	382.167	24	tkv	t9	1
559.5	331.5	20	419.5	376.167	24	tkv	t9	2
553.5	323.5	20	416.833	374.833	24	tkv	t9	3
553.5	324.5	20	418.833	363.5	24	tkv	t9	4
541.5	315.5	20	405.5	354.833	24	tkv	t9	5
538	306	20	405.5	354.833	24	tkv	t9	6
534.5	300	21	401.5	340.167	23	tkv	t9	7
520	292	21	378.167	325.5	23	tkv	t9	8
502	283	21	359.5	319.5	23	tkv	t9	9
486.5	273	21	343.5	308.833	23	tkv	t9	10
478.5	276.5	23	324.833	312.833	22	tkv	t9	11
457.5	276	23	309.5	314.833	20	tkv	t9	12
460.5	279.5	23	300.833	324.833	19	tkv	t9	13
443.5	281.5	23	286.167	330.167	16	tkv	t9	14
424.5	286.5	23	278.167	338.167	15	tkv	t9	15
472	301.5	23	320.167	349.5	21	tkv	t9	16
498	305.5	23	348.167	369.5	23	tkv	t9	17
530.5	316.5	23	397.5	385.5	23	tkv	t9	18
508	328	25	370.5	356.167	28	tkv	t10	1
488.5	323.5	26	347.833	356.167	28	tkv	t10	2
479.833	318.167	26	335.167	350.833	28	tkv	t10	3
465.167	320.167	27	323.167	356.167	28	tkv	t10	4
453.167	324.833	28	307.167	363.5	28	tkv	t10	5
440.5	328.833	28	286.5	356.167	27	tkv	t10	6
436.5	338.833	28	287.833	381.5	27	tkv	t10	7
433.833	355.5	27	289.833	381.5	26	tkv	t10	8
434.5	361.5	27	292.5	407.5	26	tkv	t10	9
433.833	370.167	27	309.167	422.833	25	tkv	t10	10
546	248	8	409.5	260.5	19	tkv	t14	1
533.5	234.167	10	394.5	258.5	19	tkv	t14	2
525.5	232.833	13	374.5	247.5	19	tkv	t14	3
504.167	226.833	16	354.5	231.5	19	tkv	t14	4
495.5	221.5	19	336.5	219.5	18	tkv	t14	5
479.5	217.5	22	320.5	200.5	17	tkv	t14	6
445.5	216.833	25	289.5	201.5	17	tkv	t14	7
422.167	213.5	26	260.5	175.5	17	tkv	t14	8
403.5	207.5	25	307.5	114.5	22	tkv	t14	9
462	273	24	334.5	309.5	28	tkv	t15	1
458.5	257.5	24	320.5	305.5	28	tkv	t15	2
450.5	248.5	24	315.5	297.5	28	tkv	t15	3
443.5	248.5	24	298.5	300.5	28	tkv	t15	4
431.5	242.5	25	276.5	292.5	28	tkv	t15	5
426.5	241.5	25	272.5	289.5	28	tkv	t15	6
413.5	240.5	25	268.5	298.5	27	tkv	t15	7
392.5	246.5	25	246.5	299.5	24	tkv	t15	8
383.5	237.5	25	235.5	287.5	22	tkv	t15	9
378.5	234.5	25	238.5	276.5	23	tkv	t15	10
387.5	216.5	27	238.5	271.5	23	tkv	t15	11
729	564	14	545.5	583.5	29	ctrl	c19	1
733.5	567.5	12	548.5	593.5	29	ctrl	c19	2
731.5	564.5	14	543.5	581.5	29	ctrl	c19	3
728.5	560.5	15	530.5	588.5	29	ctrl	c19	4
735.5	562.5	13	520.5	584.5	29	ctrl	c19	5
730.5	572.5	16	506.5	586.5	29	ctrl	c19	6
713.5	568.5	19	486.5	586.5	29	ctrl	c19	7
716.5	572.5	19	472.5	602.5	29	ctrl	c19	8
712.5	571.5	20	452.5	607.5	29	ctrl	c19	9
686.5	575.5	24	420.5	612.5	28	ctrl	c19	10
676.5	569.5	24	393.5	613.5	25	ctrl	c19	11
665.5	563.5	25	373.5	622.5	24	ctrl	c19	12
642.5	551.5	28	351.5	627.5	22	ctrl	c19	13
620.5	554.5	28	336.5	643.5	19	ctrl	c19	14
605.5	547.5	28	302.5	619.5	16	ctrl	c19	15
594.5	538.5	28	294.5	609.5	15	ctrl	c19	16
694	718	21	497.5	754.5	25	ctrl	c20	1
669.5	719.5	24	474.5	776.5	23	ctrl	c20	2
683.5	716.5	22	485.5	758.5	26	ctrl	c20	3
676.5	708.5	22	474.5	773.5	26	ctrl	c20	4
679.5	704.5	22	469.5	786.5	27	ctrl	c20	5
686.5	708.5	22	468.5	796.5	28	ctrl	c20	6
683.5	699.5	23	458.5	778.5	28	ctrl	c20	7
697.5	697.5	23	454.5	761.5	27	ctrl	c20	8
707.5	686.5	22	NA	NA	NA	ctrl	c20	9
710.5	686.5	22	NA	NA	NA	ctrl	c20	10
717.5	685.5	20	447.5	757.5	26	ctrl	c20	11
712.5	684.5	20	428.5	752.5	25	ctrl	c20	12
701.5	681.5	22	408.5	755.5	22	ctrl	c20	13
687.5	678.5	24	390.5	762.5	20	ctrl	c20	14
673.5	686.5	24	372.5	783.5	18	ctrl	c20	15
654.5	688.5	26	365.5	766.5	16	ctrl	c20	16
638	814	25	453.5	845.5	27	ctrl	c21	1
660.167	807.833	20	469.5	840.5	28	ctrl	c21	2
672.167	802.5	20	484.5	838.5	29	ctrl	c21	3
676.833	791.833	20	492.5	829.5	29	ctrl	c21	4
681.5	788.5	17	495.5	830.5	29	ctrl	c21	5
688.833	783.833	17	489.5	835.5	30	ctrl	c21	6
687.5	771.833	17	479.5	827.5	29	ctrl	c21	7
688.833	773.167	17	460.5	822.5	29	ctrl	c21	8
679.5	776.5	17	440.5	821.5	29	ctrl	c21	9
670.167	771.167	20	421.5	818.5	29	ctrl	c21	10
657.5	774.5	23	394.5	820.5	28	ctrl	c21	11
651.5	775.167	24	367.5	830.5	27	ctrl	c21	12
632.833	772.5	27	352.5	838.5	24	ctrl	c21	13
622.167	761.167	27	332.5	842.5	22	ctrl	c21	14
604.167	764.5	28	309.5	829.5	19	ctrl	c21	15
582.833	763.167	28	282.5	844.5	16	ctrl	c21	16
760	676	12	586.5	716.5	28	ctrl	c24	1
754.5	685.5	14	582.5	722.5	28	ctrl	c24	2
760.5	683.5	13	580.5	726.5	28	ctrl	c24	3
758.5	689.5	14	556.5	728.5	28	ctrl	c24	4
747.5	692.5	15	547.5	734.5	28	ctrl	c24	5
739.5	699.5	17	519.5	739.5	28	ctrl	c24	6
741.5	694.5	18	496.5	739.5	28	ctrl	c24	7
727.5	695.5	21	473.5	739.5	28	ctrl	c24	8
712.5	698.5	24	441.5	741.5	27	ctrl	c24	9
699.5	693.5	26	414.5	737.5	26	ctrl	c24	10
688.5	687.5	26	396.5	736.5	25	ctrl	c24	11
674.5	683.5	27	377.5	719.5	22	ctrl	c24	12
660.5	668.5	27	356.5	722.5	18	ctrl	c24	13
636.5	662.5	27	330.5	714.5	12	ctrl	c24	14
618.5	657.5	27	316.5	716.5	9	ctrl	c24	15
565	316	14	359.5	377.5	26	ctrl	c27	1
560.5	322.5	14	361.5	377.5	27	ctrl	c27	2
551.5	323.5	17	333.5	385.5	28	ctrl	c27	3
563.5	319.5	16	335.5	388.5	28	ctrl	c27	4
558.5	323.5	17	327.5	390.5	28	ctrl	c27	5
560.5	318.5	16	312.5	383.5	28	ctrl	c27	6
549.5	322.5	16	297.5	389.5	28	ctrl	c27	7
562.5	321.5	17	274.5	393.5	28	ctrl	c27	8
545.5	325.5	19	261.5	396.5	26	ctrl	c27	9
534.5	323.5	22	227.5	402.5	23	ctrl	c27	10
509.5	317.5	24	208.5	397.5	20	ctrl	c27	11
496.5	316.5	26	187.5	407.5	17	ctrl	c27	12
470.5	305.5	26	157.5	373.5	13	ctrl	c27	13
457.5	296.5	26	146.5	361.5	8	ctrl	c27	14
697	650	10	525.5	699.5	26	ctrl	c28	1
692.5	640.5	10	524.5	684.5	26	ctrl	c28	2
696.5	639.5	10	535.5	687.5	26	ctrl	c28	3
698.5	628.5	10	531.5	691.5	27	ctrl	c28	4
700.5	627.5	10	526.5	709.5	27	ctrl	c28	5
699.5	616.5	10	538.5	690.5	27	ctrl	c28	6
701.5	612.5	10	530.5	704.5	27	ctrl	c28	7
707.5	612.5	10	517.5	707.5	27	ctrl	c28	8
702.5	615.5	10	486.5	701.5	27	ctrl	c28	9
693.5	621.5	15	459.5	691.5	27	ctrl	c28	10
690.5	616.5	15	424.5	709.5	26	ctrl	c28	11
678.5	619.5	19	410.5	716.5	24	ctrl	c28	12
674.5	640.5	19	386.5	727.5	21	ctrl	c28	13
658.5	636.5	22	367.5	740.5	21	ctrl	c28	14
652.5	626.5	22	349.5	747.5	17	ctrl	c28	15
638.5	636.5	24	327.5	747.5	15	ctrl	c28	16
630.5	634.5	26	322.5	736.5	10	ctrl	c28	17
620.5	617.5	26	312.5	732.5	9	ctrl	c28	18
609.5	627.5	26	300.5	741.5	12	ctrl	c28	19
700	815	6	505.5	845.5	21	ctrl	c30	1
708.5	809.5	3	511.5	847.5	23	ctrl	c30	2
704.5	797.5	5	499.5	843.5	24	ctrl	c30	3
710.5	784.5	6	498.5	827.5	26	ctrl	c30	4
702.5	775.5	8	473.5	838.5	26	ctrl	c30	5
696.5	793.5	8	463.5	844.5	27	ctrl	c30	6
690.5	792.5	11	451.5	843.5	26	ctrl	c30	7
696.5	787.5	11	432.5	831.5	25	ctrl	c30	8
691.5	777.5	11	426.5	836.5	25	ctrl	c30	9
680.5	778.5	13	404.5	846.5	24	ctrl	c30	10
674.5	775.5	15	380.5	843.5	23	ctrl	c30	11
661.5	777.5	18	352.5	855.5	20	ctrl	c30	12
650.5	778.5	19	327.5	849.5	18	ctrl	c30	13
636.5	775.5	21	302.5	846.5	15	ctrl	c30	14
614.5	762.5	23	283.5	842.5	11	ctrl	c30	15
601.5	755.5	24	272.5	841.5	7	ctrl	c30	16
591.5	747.5	25	270.5	837.5	9	ctrl	c30	17
535	425	25	360.5	450.5	20	ctrl	c38	1
577.5	416.5	20	380.5	447.5	23	ctrl	c38	2
582.5	409.5	19	387.5	442.5	24	ctrl	c38	3
607.5	409.5	15	401.5	446.5	25	ctrl	c38	4
606.5	400.5	15	394.5	434.5	25	ctrl	c38	5
606.5	398.5	15	379.5	424.5	24	ctrl	c38	6
599.5	392.5	15	378.5	412.5	23	ctrl	c38	7
605.5	392.5	16	353.5	419.5	23	ctrl	c38	8
583.5	387.5	19	322.5	405.5	21	ctrl	c38	9
569.5	392.5	21	307.5	420.5	20	ctrl	c38	10
564.5	395.5	21	295.5	419.5	19	ctrl	c38	11
559.5	388.5	21	279.5	415.5	17	ctrl	c38	12
567.5	374.5	21	263.5	402.5	13	ctrl	c38	13
548.5	379.5	24	247.5	412.5	12	ctrl	c38	14
538.5	370.5	24	233.5	401.5	8	ctrl	c38	15
519.5	363.5	24	221.5	396.5	3	ctrl	c38	16
655	602	1	457.5	616.5	17	ctrl	c39	1
654.5	598.5	2	469.5	602.5	20	ctrl	c39	2
646.5	593.5	5	446.5	617.5	22	ctrl	c39	3
648.5	586.5	6	442.5	615.5	23	ctrl	c39	4
643.5	590.5	8	424.5	612.5	22	ctrl	c39	5
647.5	577.5	3	431.5	604.5	24	ctrl	c39	6
652.5	573.5	5	429.5	601.5	25	ctrl	c39	7
660.5	570.5	3	424.5	603.5	24	ctrl	c39	8
655.5	581.5	5	411.5	607.5	25	ctrl	c39	9
658.5	587.5	6	398.5	621.5	24	ctrl	c39	10
647.5	578.5	10	370.5	610.5	25	ctrl	c39	11
644.5	578.5	10	351.5	611.5	23	ctrl	c39	12
627.5	574.5	13	334.5	603.5	21	ctrl	c39	13
611.5	571.5	17	307.5	611.5	19	ctrl	c39	14
587.5	560.5	19	279.5	606.5	14	ctrl	c39	15
585.5	559.5	20	271.5	612.5	12	ctrl	c39	16
