# Supplementary material for: Automorphy as a self-organizing DPP-dependent process that translates patterns into mechanical programs during Drosophila embryogenesis
Source: Sci Adv. 2025 Jun 27;11(26):eadv0311. doi: 10.1126/sciadv.adv0311 (PMC12204166; doi:10.1126/sciadv.adv0311)
Supplement: Supplementary file 3 — Tables S1 to S14 [file sciadv.adv0311_tables_s1_to_s14.zip › adv0311_table_s1.csv]

	Distance_.pixels.	Gray_Value	geno
1	0	132.7689	Control
2	0.28	135.48	Control
3	0.56	140.2295	Control
4	0.84	146.6802	Control
5	1.12	153.461	Control
6	1.4	161.3819	Control
7	1.68	165.9859	Control
8	1.96	172.6642	Control
9	2.24	177.0528	Control
10	2.52	179.1766	Control
11	2.8	181.7171	Control
12	3.08	183.2424	Control
13	3.36	184.5351	Control
14	3.64	185.5755	Control
15	3.92	187.8847	Control
16	4.2	192.4448	Control
17	4.48	194.4736	Control
18	4.76	195.8652	Control
19	5.04	194.4913	Control
20	5.32	193.8693	Control
21	5.6	194.1644	Control
22	5.88	195.8882	Control
23	6.16	196.264	Control
24	6.44	198.9157	Control
25	6.72	198.8916	Control
26	7	196.4736	Control
27	7.28	191.6982	Control
28	7.56	183.248	Control
29	7.84	173.9677	Control
30	8.12	161.8663	Control
31	8.4	153.7057	Control
32	8.68	148.8468	Control
33	8.96	150.3687	Control
34	9.24	154.6089	Control
35	9.52	163.0818	Control
36	9.8	172.9334	Control
37	10.08	178.5117	Control
38	10.36	183.031	Control
39	10.64	186.3474	Control
40	10.92	187.6667	Control
41	11.2	188.0548	Control
42	11.48	189.7878	Control
43	11.76	190.1176	Control
44	12.04	188.4445	Control
45	12.32	185.9147	Control
46	12.6	184.211	Control
47	12.88	183.4786	Control
48	13.16	180.9359	Control
49	13.44	176.626	Control
50	13.72	172.0688	Control
51	14	170.0768	Control
52	14.28	164.859	Control
53	14.56	161.2889	Control
54	14.84	161.33	Control
55	15.12	161.0385	Control
56	15.4	160.6219	Control
57	15.68	160.8754	Control
58	15.96	160.9491	Control
59	16.24	160.1924	Control
60	16.52	157.7596	Control
61	16.8	154.6662	Control
62	17.08	151.6338	Control
63	17.36	149.6279	Control
64	17.64	147.2524	Control
65	17.92	145.549	Control
66	18.2	143.8137	Control
67	18.48	143.598	Control
68	18.76	142.9336	Control
69	19.04	144.0486	Control
70	19.32	144.2109	Control
71	19.6	145.8779	Control
72	19.88	148.3899	Control
73	20.16	153.9214	Control
74	20.44	160.7593	Control
75	20.72	166.9587	Control
76	21	173.4414	Control
77	21.28	175.6546	Control
78	21.56	175.9215	Control
79	21.84	176.8276	Control
80	22.12	176.792	Control
81	22.4	175.3111	Control
82	22.68	174.6021	Control
83	22.96	173.9735	Control
84	23.24	171.812	Control
85	23.52	171.4908	Control
86	23.8	169.3773	Control
87	24.08	167.6274	Control
88	24.36	165.4191	Control
89	24.64	161.3467	Control
90	24.92	155.2262	Control
91	25.2	149.2174	Control
92	25.48	144.3082	Control
93	25.76	142.9409	Control
94	26.04	143.6886	Control
95	26.32	146.0802	Control
96	26.6	147.1986	Control
97	26.88	148.7517	Control
98	27.16	150.4357	Control
99	27.44	151.4376	Control
100	27.72	150.8464	Control
101	28	149.1611	Control
102	28.28	147.7224	Control
103	28.56	146.4834	Control
104	28.84	145.6483	Control
105	29.12	144.6512	Control
106	29.4	146.3851	Control
107	29.68	148.2347	Control
108	29.96	151.2997	Control
109	30.24	152.3815	Control
110	30.52	152.6081	Control
111	30.8	150.8722	Control
112	31.08	148.8236	Control
113	31.36	146.8449	Control
114	31.64	145.3285	Control
115	31.92	143.8078	Control
116	32.2	141.4874	Control
117	32.48	139.4684	Control
118	32.76	137.3471	Control
119	33.04	135.2362	Control
120	33.32	134.6119	Control
121	33.6	133.864	Control
122	33.88	134.1531	Control
123	34.16	135.0117	Control
124	34.44	135.605	Control
125	34.72	134.7647	Control
126	35	134.1871	Control
127	35.28	135.1528	Control
128	35.56	136.6426	Control
129	35.84	136.6957	Control
130	36.12	137.5199	Control
131	36.4	136.7761	Control
132	36.68	136.1366	Control
133	36.96	134.3904	Control
134	37.24	134.7942	Control
135	37.52	133.3572	Control
136	37.8	131.2709	Control
137	38.08	129.9045	Control
138	38.36	127.2501	Control
139	38.64	126.1598	Control
140	38.92	126.983	Control
141	39.2	129.326	Control
142	39.48	131.4301	Control
143	39.76	132.7182	Control
144	40.04	133.3994	Control
145	40.32	133.9568	Control
146	40.6	132.9161	Control
147	40.88	132.3747	Control
148	41.16	131.6007	Control
149	41.44	130.7413	Control
150	41.72	130.0768	Control
151	42	129.1829	Control
152	42.28	127.4711	Control
153	42.56	125.9253	Control
154	42.84	124.9703	Control
155	43.12	124.9393	Control
156	43.4	125.2054	Control
157	43.68	124.9172	Control
158	43.96	124.9727	Control
159	44.24	124.6505	Control
160	44.52	125.2651	Control
161	44.8	126.9671	Control
162	45.08	126.9318	Control
163	45.36	126.9159	Control
164	45.64	126.6998	Control
165	45.92	126.7847	Control
166	46.2	126.9684	Control
167	46.48	126.4215	Control
168	46.76	126.4608	Control
169	47.04	125.2835	Control
170	47.32	124.3428	Control
171	47.6	122.5661	Control
172	47.88	121.7734	Control
173	48.16	121.4488	Control
174	48.44	121.2287	Control
175	48.72	121.3233	Control
176	49	121.8745	Control
177	49.28	121.6406	Control
178	49.56	120.916	Control
179	49.84	120.6309	Control
180	50.12	120.6131	Control
181	50.4	120.3848	Control
182	50.68	120.3705	Control
183	50.96	121.2599	Control
184	51.24	121.7646	Control
185	51.52	123.5202	Control
186	51.8	124.577	Control
187	52.08	125.3237	Control
188	52.36	125.5032	Control
189	52.64	125.4854	Control
190	52.92	125.0331	Control
191	53.2	124.3981	Control
192	53.48	124.6426	Control
193	53.76	125.2523	Control
194	54.04	125.7703	Control
195	54.32	125.0118	Control
196	54.6	124.1683	Control
197	54.88	123.3036	Control
198	0	120.0632	jra
199	0.28	122.7017	jra
200	0.56	123.9244	jra
201	0.84	125.124	jra
202	1.12	126.0726	jra
203	1.4	127.5827	jra
204	1.68	128.2894	jra
205	1.96	130.8028	jra
206	2.24	134.0689	jra
207	2.52	136.7695	jra
208	2.8	138.8735	jra
209	3.08	140.8954	jra
210	3.36	142.7861	jra
211	3.64	142.6929	jra
212	3.92	141.8189	jra
213	4.2	142.4891	jra
214	4.48	141.1821	jra
215	4.76	139.3728	jra
216	5.04	139.0689	jra
217	5.32	140.1851	jra
218	5.6	139.4354	jra
219	5.88	138.9185	jra
220	6.16	137.7287	jra
221	6.44	136.7431	jra
222	6.72	135.5684	jra
223	7	134.032	jra
224	7.28	132.4219	jra
225	7.56	131.2603	jra
226	7.84	129.9102	jra
227	8.12	129.0326	jra
228	8.4	129.1987	jra
229	8.68	130.7846	jra
230	8.96	133.731	jra
231	9.24	136.9505	jra
232	9.52	141.2721	jra
233	9.8	144.769	jra
234	10.08	147.6639	jra
235	10.36	151.0141	jra
236	10.64	154.2456	jra
237	10.92	155.0989	jra
238	11.2	155.7809	jra
239	11.48	156.1413	jra
240	11.76	155.7177	jra
241	12.04	152.0843	jra
242	12.32	148.0287	jra
243	12.6	146.4392	jra
244	12.88	145.1534	jra
245	13.16	142.7988	jra
246	13.44	139.8413	jra
247	13.72	137.4979	jra
248	14	136.5582	jra
249	14.28	135.5334	jra
250	14.56	134.8128	jra
251	14.84	135.9565	jra
252	15.12	136.7457	jra
253	15.4	137.7355	jra
254	15.68	140.2627	jra
255	15.96	140.4613	jra
256	16.24	141	jra
257	16.52	140.6869	jra
258	16.8	139.6855	jra
259	17.08	138.3228	jra
260	17.36	137.8646	jra
261	17.64	137.3164	jra
262	17.92	137.0123	jra
263	18.2	137.1432	jra
264	18.48	139.3501	jra
265	18.76	141.082	jra
266	19.04	145.9508	jra
267	19.32	149.8874	jra
268	19.6	151.637	jra
269	19.88	153.5794	jra
270	20.16	154.3448	jra
271	20.44	153.7307	jra
272	20.72	150.8914	jra
273	21	147.8892	jra
274	21.28	144.075	jra
275	21.56	141.6968	jra
276	21.84	139.6014	jra
277	22.12	137.0541	jra
278	22.4	135.9809	jra
279	22.68	134.4279	jra
280	22.96	134.6163	jra
281	23.24	135.723	jra
282	23.52	137.9235	jra
283	23.8	139.4544	jra
284	24.08	141.7179	jra
285	24.36	143.5707	jra
286	24.64	145.2354	jra
287	24.92	146.578	jra
288	25.2	147.4267	jra
289	25.48	146.1591	jra
290	25.76	145.1309	jra
291	26.04	144.2129	jra
292	26.32	144.062	jra
293	26.6	142.7529	jra
294	26.88	143.1068	jra
295	27.16	142.6812	jra
296	27.44	139.9375	jra
297	27.72	135.9411	jra
298	28	134.3404	jra
299	28.28	133.1019	jra
300	28.56	132.598	jra
301	28.84	133.5482	jra
302	29.12	135.2229	jra
303	29.4	135.6703	jra
304	29.68	135.7469	jra
305	29.96	134.7219	jra
306	30.24	135.9044	jra
307	30.52	135.7792	jra
308	30.8	136.2333	jra
309	31.08	137.4819	jra
310	31.36	137.4086	jra
311	31.64	136.2545	jra
312	31.92	135.2914	jra
313	32.2	132.798	jra
314	32.48	129.453	jra
315	32.76	127.039	jra
316	33.04	126.3358	jra
317	33.32	126.8085	jra
318	33.6	128.5039	jra
319	33.88	130.1701	jra
320	34.16	130.8732	jra
321	34.44	131.9052	jra
322	34.72	131.6892	jra
323	35	131.0969	jra
324	35.28	130.9652	jra
325	35.56	130.6373	jra
326	35.84	130.7908	jra
327	36.12	130.5628	jra
328	36.4	129.6743	jra
329	36.68	129.7726	jra
330	36.96	128.6754	jra
331	37.24	127.2979	jra
332	37.52	125.2107	jra
333	37.8	122.8861	jra
334	38.08	120.5028	jra
335	38.36	118.6835	jra
336	38.64	117.4621	jra
337	38.92	117.6353	jra
338	39.2	118.1282	jra
339	39.48	118.0271	jra
340	39.76	118.16	jra
341	40.04	119.1576	jra
342	40.32	118.8263	jra
343	40.6	118.3924	jra
344	40.88	118.9908	jra
345	41.16	118.8171	jra
346	41.44	118.4721	jra
347	41.72	119.1318	jra
348	42	119.0362	jra
349	42.28	118.2087	jra
350	42.56	117.9372	jra
351	42.84	117.7692	jra
352	0	106.35276	tkv
353	0.28	106.27678	tkv
354	0.56	105.98375	tkv
355	0.84	105.82475	tkv
356	1.12	106.01009	tkv
357	1.4	106.23846	tkv
358	1.68	106.41814	tkv
359	1.96	106.42039	tkv
360	2.24	106.60886	tkv
361	2.52	107.01727	tkv
362	2.8	106.98842	tkv
363	3.08	107.68902	tkv
364	3.36	108.47711	tkv
365	3.64	108.74628	tkv
366	3.92	108.93433	tkv
367	4.2	108.78133	tkv
368	4.48	108.95682	tkv
369	4.76	109.03176	tkv
370	5.04	109.48657	tkv
371	5.32	109.30394	tkv
372	5.6	109.05426	tkv
373	5.88	108.97191	tkv
374	6.16	108.89477	tkv
375	6.44	108.27403	tkv
376	6.72	107.91199	tkv
377	7	107.84506	tkv
378	7.28	107.66332	tkv
379	7.56	107.08973	tkv
380	7.84	106.81973	tkv
381	8.12	106.87016	tkv
382	8.4	106.70998	tkv
383	8.68	106.45712	tkv
384	8.96	106.37391	tkv
385	9.24	106.1894	tkv
386	9.52	106.2441	tkv
387	9.8	106.68739	tkv
388	10.08	107.10526	tkv
389	10.36	107.36703	tkv
390	10.64	107.84982	tkv
391	10.92	108.05939	tkv
392	11.2	108.40576	tkv
393	11.48	108.5757	tkv
394	11.76	108.99698	tkv
395	12.04	108.86627	tkv
396	12.32	108.80139	tkv
397	12.6	108.74018	tkv
398	12.88	108.34637	tkv
399	13.16	108.17725	tkv
400	13.44	108.108	tkv
401	13.72	107.82834	tkv
402	14	107.81329	tkv
403	14.28	107.51352	tkv
404	14.56	107.11147	tkv
405	14.84	106.73121	tkv
406	15.12	106.68111	tkv
407	15.4	106.6946	tkv
408	15.68	106.7762	tkv
409	15.96	106.60529	tkv
410	16.24	106.33947	tkv
411	16.52	106.2876	tkv
412	16.8	106.25323	tkv
413	17.08	106.21694	tkv
414	17.36	106.43417	tkv
415	17.64	106.37926	tkv
416	17.92	106.20206	tkv
417	18.2	106.56523	tkv
418	18.48	106.76728	tkv
419	18.76	107.03931	tkv
420	19.04	107.2096	tkv
421	19.32	107.52419	tkv
422	19.6	107.79631	tkv
423	19.88	107.66592	tkv
424	20.16	107.94177	tkv
425	20.44	108.31551	tkv
426	20.72	108.33806	tkv
427	21	108.28164	tkv
428	21.28	108.20579	tkv
429	21.56	108.05558	tkv
430	21.84	108.03784	tkv
431	22.12	108.1917	tkv
432	22.4	108.30428	tkv
433	22.68	107.97982	tkv
434	22.96	107.79372	tkv
435	23.24	107.77499	tkv
436	23.52	107.65069	tkv
437	23.8	107.55011	tkv
438	24.08	107.28947	tkv
439	24.36	107.1864	tkv
440	24.64	107.27351	tkv
441	24.92	107.04633	tkv
442	25.2	107.35149	tkv
443	25.48	107.62405	tkv
444	25.76	107.83591	tkv
445	26.04	107.9183	tkv
446	26.32	108.00407	tkv
447	26.6	108.4306	tkv
448	26.88	108.69608	tkv
449	27.16	108.40013	tkv
450	27.44	108.36149	tkv
451	27.72	108.5008	tkv
452	28	108.62728	tkv
453	28.28	108.64576	tkv
454	28.56	108.66904	tkv
455	28.84	108.23421	tkv
456	29.12	108.43135	tkv
457	29.4	108.25745	tkv
458	29.68	108.29708	tkv
459	29.96	108.46696	tkv
460	30.24	108.7627	tkv
461	30.52	108.83586	tkv
462	30.8	109.30595	tkv
463	31.08	109.2942	tkv
464	31.36	109.22183	tkv
465	31.64	109.6378	tkv
466	31.92	109.18992	tkv
467	32.2	109.11456	tkv
468	32.48	108.68848	tkv
469	32.76	108.27787	tkv
470	33.04	108.40216	tkv
471	33.32	107.54684	tkv
472	33.6	106.97303	tkv
473	33.88	106.60374	tkv
474	34.16	106.37463	tkv
475	34.44	106.45329	tkv
476	34.72	106.36793	tkv
477	35	106.51392	tkv
478	35.28	106.37289	tkv
479	35.56	106.35728	tkv
480	35.84	106.58441	tkv
481	36.12	106.7542	tkv
482	36.4	106.44488	tkv
483	36.68	106.64172	tkv
484	36.96	106.56057	tkv
485	37.24	106.51735	tkv
486	37.52	106.43755	tkv
487	37.8	106.66071	tkv
488	38.08	106.7373	tkv
489	38.36	106.89812	tkv
490	38.64	106.99038	tkv
491	38.92	107.00901	tkv
492	39.2	106.85108	tkv
493	39.48	107.09611	tkv
494	39.76	107.47895	tkv
495	40.04	107.84603	tkv
496	40.32	108.11485	tkv
497	40.6	108.62342	tkv
498	40.88	108.69283	tkv
499	41.16	108.61768	tkv
500	41.44	108.79973	tkv
501	41.72	108.73606	tkv
502	42	108.79536	tkv
503	42.28	108.69167	tkv
504	42.56	108.21915	tkv
505	42.84	108.43237	tkv
506	43.12	108.07938	tkv
507	43.4	107.92871	tkv
508	43.68	108.00368	tkv
509	43.96	107.58986	tkv
510	44.24	107.59688	tkv
511	44.52	107.42358	tkv
512	44.8	107.46533	tkv
513	45.08	107.10369	tkv
514	45.36	107.00803	tkv
515	45.64	107.06544	tkv
516	45.92	106.21509	tkv
517	46.2	106.13616	tkv
518	46.48	105.9008	tkv
519	46.76	105.48663	tkv
520	47.04	105.73026	tkv
521	47.32	105.67184	tkv
522	47.6	105.37238	tkv
523	47.88	105.46517	tkv
524	48.16	105.46072	tkv
525	48.44	105.8115	tkv
526	48.72	105.69595	tkv
527	49	105.58245	tkv
528	49.28	105.63986	tkv
529	49.56	105.65153	tkv
530	49.84	105.56014	tkv
531	50.12	105.92673	tkv
532	50.4	105.60062	tkv
533	50.68	105.39509	tkv
534	50.96	105.60143	tkv
535	51.24	105.47374	tkv
536	51.52	105.43625	tkv
537	51.8	105.36881	tkv
538	52.08	105.54812	tkv
539	52.36	105.61636	tkv
540	52.64	105.84125	tkv
541	52.92	105.52943	tkv
542	53.2	105.53145	tkv
