# Supplementary material for: Automorphy as a self-organizing DPP-dependent process that translates patterns into mechanical programs during Drosophila embryogenesis
Source: Sci Adv. 2025 Jun 27;11(26):eadv0311. doi: 10.1126/sciadv.adv0311 (PMC12204166; doi:10.1126/sciadv.adv0311)
Supplement: Supplementary file 3 — Tables S1 to S14 [file sciadv.adv0311_tables_s1_to_s14.zip › adv0311_table_s3.csv]

Length	Time	emb	geno
12.365	0	ctrl48	ctrl
14.106	1.919385797	ctrl48	ctrl
15.2	3.838771593	ctrl48	ctrl
15.836	5.75815739	ctrl48	ctrl
16.214	7.677543186	ctrl48	ctrl
16.463	9.596928983	ctrl48	ctrl
16.919	11.51631478	ctrl48	ctrl
17.216	13.43570058	ctrl48	ctrl
17.498	15.35508637	ctrl48	ctrl
17.837	17.27447217	ctrl48	ctrl
17.808	19.19385797	ctrl48	ctrl
18.211	21.11324376	ctrl48	ctrl
18.532	23.03262956	ctrl48	ctrl
18.581	24.95201536	ctrl48	ctrl
18.789	26.87140115	ctrl48	ctrl
18.722	28.79078695	ctrl48	ctrl
19.097	30.71017274	ctrl48	ctrl
19.079	32.62955854	ctrl48	ctrl
19.341	36.46833013	ctrl48	ctrl
19.621	38.38771593	ctrl48	ctrl
11.661	0	ctrl47	ctrl
13.273	1.908396947	ctrl47	ctrl
14.3	3.816793893	ctrl47	ctrl
14.887	5.72519084	ctrl47	ctrl
15.549	7.633587786	ctrl47	ctrl
16.026	9.541984733	ctrl47	ctrl
16.429	11.45038168	ctrl47	ctrl
16.652	13.35877863	ctrl47	ctrl
17.094	15.26717557	ctrl47	ctrl
17.235	17.17557252	ctrl47	ctrl
17.895	19.08396947	ctrl47	ctrl
17.97	20.99236641	ctrl47	ctrl
18.225	22.90076336	ctrl47	ctrl
18.484	24.80916031	ctrl47	ctrl
18.484	26.71755725	ctrl47	ctrl
18.779	28.6259542	ctrl47	ctrl
18.996	30.53435115	ctrl47	ctrl
18.997	32.44274809	ctrl47	ctrl
19.147	34.35114504	ctrl47	ctrl
19.107	36.25954198	ctrl47	ctrl
19.512	38.16793893	ctrl47	ctrl
19.514	40.07633588	ctrl47	ctrl
19.587	41.98473282	ctrl47	ctrl
19.551	43.89312977	ctrl47	ctrl
19.478	45.80152672	ctrl47	ctrl
19.518	47.70992366	ctrl47	ctrl
19.666	49.61832061	ctrl47	ctrl
16.382	0	ctrl45	ctrl
18.15	1.901140684	ctrl45	ctrl
18.934	3.802281369	ctrl45	ctrl
19.309	5.703422053	ctrl45	ctrl
19.991	7.604562738	ctrl45	ctrl
20.316	9.505703422	ctrl45	ctrl
20.639	11.40684411	ctrl45	ctrl
20.862	13.30798479	ctrl45	ctrl
21.099	15.20912548	ctrl45	ctrl
21.107	17.11026616	ctrl45	ctrl
21.504	19.01140684	ctrl45	ctrl
21.568	20.91254753	ctrl45	ctrl
21.763	22.81368821	ctrl45	ctrl
21.878	24.7148289	ctrl45	ctrl
22.081	26.61596958	ctrl45	ctrl
22.037	28.51711027	ctrl45	ctrl
22.017	30.41825095	ctrl45	ctrl
22.14	32.31939163	ctrl45	ctrl
22.149	34.22053232	ctrl45	ctrl
22.236	36.121673	ctrl45	ctrl
22.396	38.02281369	ctrl45	ctrl
22.316	39.92395437	ctrl45	ctrl
22.438	41.82509506	ctrl45	ctrl
22.308	43.72623574	ctrl45	ctrl
22.385	45.62737643	ctrl45	ctrl
22.586	47.52851711	ctrl45	ctrl
10.55	0	ctrl42	ctrl
12.801	1.879699248	ctrl42	ctrl
13.959	3.759398496	ctrl42	ctrl
14.538	5.639097744	ctrl42	ctrl
15.361	7.518796992	ctrl42	ctrl
15.834	9.398496241	ctrl42	ctrl
16.513	11.27819549	ctrl42	ctrl
16.849	13.15789474	ctrl42	ctrl
17.3	15.03759398	ctrl42	ctrl
17.652	16.91729323	ctrl42	ctrl
18.004	18.79699248	ctrl42	ctrl
18.295	20.67669173	ctrl42	ctrl
18.595	22.55639098	ctrl42	ctrl
18.968	24.43609023	ctrl42	ctrl
19.268	26.31578947	ctrl42	ctrl
19.517	28.19548872	ctrl42	ctrl
19.729	30.07518797	ctrl42	ctrl
19.861	31.95488722	ctrl42	ctrl
19.884	33.83458647	ctrl42	ctrl
20.041	35.71428571	ctrl42	ctrl
20.347	37.59398496	ctrl42	ctrl
20.338	39.47368421	ctrl42	ctrl
20.076	41.35338346	ctrl42	ctrl
20.551	43.23308271	ctrl42	ctrl
20.664	45.11278195	ctrl42	ctrl
9.493	0	ctrl41	ctrl
11.325	1.949317739	ctrl41	ctrl
12.021	3.898635478	ctrl41	ctrl
12.437	5.847953216	ctrl41	ctrl
12.863	7.797270955	ctrl41	ctrl
13.255	9.746588694	ctrl41	ctrl
13.596	11.69590643	ctrl41	ctrl
13.956	13.64522417	ctrl41	ctrl
14.182	15.59454191	ctrl41	ctrl
14.402	17.54385965	ctrl41	ctrl
14.658	19.49317739	ctrl41	ctrl
15.169	21.44249513	ctrl41	ctrl
14.918	23.39181287	ctrl41	ctrl
15.253	25.3411306	ctrl41	ctrl
15.366	27.29044834	ctrl41	ctrl
15.679	29.23976608	ctrl41	ctrl
15.682	31.18908382	ctrl41	ctrl
15.773	33.13840156	ctrl41	ctrl
16.099	35.0877193	ctrl41	ctrl
15.682	37.03703704	ctrl41	ctrl
16.271	38.98635478	ctrl41	ctrl
11.72	0	ctrl39	ctrl
13.334	1.941747573	ctrl39	ctrl
14.015	3.883495146	ctrl39	ctrl
14.316	5.825242718	ctrl39	ctrl
14.907	7.766990291	ctrl39	ctrl
15.421	9.708737864	ctrl39	ctrl
15.821	11.65048544	ctrl39	ctrl
11.506	0	ctrl37	ctrl
12.331	1.919385797	ctrl37	ctrl
12.447	3.838771593	ctrl37	ctrl
12.991	5.75815739	ctrl37	ctrl
13.029	7.677543186	ctrl37	ctrl
13.312	9.596928983	ctrl37	ctrl
13.3	13.43570058	ctrl37	ctrl
13.245	15.35508637	ctrl37	ctrl
13.427	17.27447217	ctrl37	ctrl
13.21	19.19385797	ctrl37	ctrl
13.714	21.11324376	ctrl37	ctrl
13.74	23.03262956	ctrl37	ctrl
13.689	26.87140115	ctrl37	ctrl
14.079	28.79078695	ctrl37	ctrl
13.876	30.71017274	ctrl37	ctrl
14.046	32.62955854	ctrl37	ctrl
14.123	34.54894434	ctrl37	ctrl
14.071	36.46833013	ctrl37	ctrl
14.228	38.38771593	ctrl37	ctrl
14.376	40.30710173	ctrl37	ctrl
14.428	42.22648752	ctrl37	ctrl
12.573	0	ctrl38	ctrl
13.414	1.930501931	ctrl38	ctrl
13.636	3.861003861	ctrl38	ctrl
13.714	5.791505792	ctrl38	ctrl
13.967	7.722007722	ctrl38	ctrl
14.257	9.652509653	ctrl38	ctrl
14.64	11.58301158	ctrl38	ctrl
14.785	13.51351351	ctrl38	ctrl
15.337	15.44401544	ctrl38	ctrl
15.26	17.37451737	ctrl38	ctrl
15.452	19.30501931	ctrl38	ctrl
15.546	21.23552124	ctrl38	ctrl
15.841	23.16602317	ctrl38	ctrl
15.703	25.0965251	ctrl38	ctrl
15.775	27.02702703	ctrl38	ctrl
15.913	28.95752896	ctrl38	ctrl
15.833	30.88803089	ctrl38	ctrl
15.908	32.81853282	ctrl38	ctrl
16.065	34.74903475	ctrl38	ctrl
16.144	36.67953668	ctrl38	ctrl
16.144	38.61003861	ctrl38	ctrl
16.102	40.54054054	ctrl38	ctrl
16.376	44.4015444	ctrl38	ctrl
11.917	0	ctrl36	ctrl
14.819	1.919385797	ctrl36	ctrl
15.714	3.838771593	ctrl36	ctrl
16.768	5.75815739	ctrl36	ctrl
17.359	7.677543186	ctrl36	ctrl
17.996	9.596928983	ctrl36	ctrl
18.537	11.51631478	ctrl36	ctrl
18.643	13.43570058	ctrl36	ctrl
19.28	15.35508637	ctrl36	ctrl
19.489	17.27447217	ctrl36	ctrl
19.959	19.19385797	ctrl36	ctrl
20.377	21.11324376	ctrl36	ctrl
20.086	23.03262956	ctrl36	ctrl
20.543	24.95201536	ctrl36	ctrl
20.757	26.87140115	ctrl36	ctrl
21.006	28.79078695	ctrl36	ctrl
21.115	30.71017274	ctrl36	ctrl
21.086	32.62955854	ctrl36	ctrl
21.026	34.54894434	ctrl36	ctrl
21.313	36.46833013	ctrl36	ctrl
21.388	38.38771593	ctrl36	ctrl
21.611	40.30710173	ctrl36	ctrl
21.606	42.22648752	ctrl36	ctrl
21.633	44.14587332	ctrl36	ctrl
21.544	46.06525912	ctrl36	ctrl
21.666	47.98464491	ctrl36	ctrl
21.721	49.90403071	ctrl36	ctrl
21.938	51.82341651	ctrl36	ctrl
21.906	53.7428023	ctrl36	ctrl
21.948	55.6621881	ctrl36	ctrl
21.909	57.5815739	ctrl36	ctrl
22.129	59.50095969	ctrl36	ctrl
8.569	0	ctrl34	ctrl
10.808	1.919385797	ctrl34	ctrl
11.456	3.838771593	ctrl34	ctrl
12.164	5.75815739	ctrl34	ctrl
12.884	7.677543186	ctrl34	ctrl
13.129	9.596928983	ctrl34	ctrl
13.894	11.51631478	ctrl34	ctrl
14.14	13.43570058	ctrl34	ctrl
14.301	15.35508637	ctrl34	ctrl
12.138	0	ctrl24	ctrl
13.075	1.968503937	ctrl24	ctrl
13.515	3.937007874	ctrl24	ctrl
13.811	5.905511811	ctrl24	ctrl
14.042	7.874015748	ctrl24	ctrl
14.093	9.842519685	ctrl24	ctrl
14.556	11.81102362	ctrl24	ctrl
14.613	13.77952756	ctrl24	ctrl
14.721	15.7480315	ctrl24	ctrl
14.914	17.71653543	ctrl24	ctrl
14.991	19.68503937	ctrl24	ctrl
14.94	21.65354331	ctrl24	ctrl
15.245	23.62204724	ctrl24	ctrl
15.076	25.59055118	ctrl24	ctrl
15.052	27.55905512	ctrl24	ctrl
15.325	29.52755906	ctrl24	ctrl
15.629	31.49606299	ctrl24	ctrl
15.406	33.46456693	ctrl24	ctrl
15.737	35.43307087	ctrl24	ctrl
15.732	37.4015748	ctrl24	ctrl
15.732	39.37007874	ctrl24	ctrl
15.876	41.33858268	ctrl24	ctrl
15.929	43.30708661	ctrl24	ctrl
16.039	45.27559055	ctrl24	ctrl
16.146	47.24409449	ctrl24	ctrl
16.118	49.21259843	ctrl24	ctrl
16.172	51.18110236	ctrl24	ctrl
16.281	53.1496063	ctrl24	ctrl
16.116	55.11811024	ctrl24	ctrl
16.308	57.08661417	ctrl24	ctrl
16.447	59.05511811	ctrl24	ctrl
16.613	61.02362205	ctrl24	ctrl
14.03	0	ctrl11	ctrl
14.797	1.930501931	ctrl11	ctrl
15.113	3.861003861	ctrl11	ctrl
15.517	5.791505792	ctrl11	ctrl
15.997	7.722007722	ctrl11	ctrl
15.997	9.652509653	ctrl11	ctrl
16.324	11.58301158	ctrl11	ctrl
16.55	13.51351351	ctrl11	ctrl
16.5	15.44401544	ctrl11	ctrl
16.949	17.37451737	ctrl11	ctrl
17.09	19.30501931	ctrl11	ctrl
17.14	21.23552124	ctrl11	ctrl
17.262	23.16602317	ctrl11	ctrl
17.402	25.0965251	ctrl11	ctrl
17.564	27.02702703	ctrl11	ctrl
17.518	28.95752896	ctrl11	ctrl
17.547	30.88803089	ctrl11	ctrl
17.759	32.81853282	ctrl11	ctrl
17.839	34.74903475	ctrl11	ctrl
18.091	36.67953668	ctrl11	ctrl
18.021	38.61003861	ctrl11	ctrl
18.157	40.54054054	ctrl11	ctrl
18.187	42.47104247	ctrl11	ctrl
18.383	44.4015444	ctrl11	ctrl
18.586	48.26254826	ctrl11	ctrl
18.822	52.12355212	ctrl11	ctrl
18.973	54.05405405	ctrl11	ctrl
18.766	55.98455598	ctrl11	ctrl
19.014	57.91505792	ctrl11	ctrl
19.124	59.84555985	ctrl11	ctrl
19.064	61.77606178	ctrl11	ctrl
18.958	63.70656371	ctrl11	ctrl
19.134	67.56756757	ctrl11	ctrl
19.109	69.4980695	ctrl11	ctrl
19.265	71.42857143	ctrl11	ctrl
19.26	73.35907336	ctrl11	ctrl
19.281	75.28957529	ctrl11	ctrl
19.401	77.22007722	ctrl11	ctrl
19.467	79.15057915	ctrl11	ctrl
19.397	83.01158301	ctrl11	ctrl
19.443	84.94208494	ctrl11	ctrl
19.418	86.87258687	ctrl11	ctrl
19.724	88.8030888	ctrl11	ctrl
19.583	92.66409266	ctrl11	ctrl
19.699	94.59459459	ctrl11	ctrl
19.678	96.52509653	ctrl11	ctrl
19.9	98.45559846	ctrl11	ctrl
11.253	0	ctrl9	ctrl
11.534	1.92	ctrl9	ctrl
11.631	3.84	ctrl9	ctrl
11.709	5.76	ctrl9	ctrl
12.099	7.68	ctrl9	ctrl
12.225	9.6	ctrl9	ctrl
12.02	11.52	ctrl9	ctrl
12.141	13.44	ctrl9	ctrl
12.449	17.28	ctrl9	ctrl
12.256	19.2	ctrl9	ctrl
12.689	21.12	ctrl9	ctrl
12.656	23.04	ctrl9	ctrl
12.634	24.96	ctrl9	ctrl
12.67	26.88	ctrl9	ctrl
12.722	28.8	ctrl9	ctrl
12.706	30.72	ctrl9	ctrl
12.821	32.64	ctrl9	ctrl
12.965	34.56	ctrl9	ctrl
12.929	36.48	ctrl9	ctrl
12.915	38.4	ctrl9	ctrl
13.132	40.32	ctrl9	ctrl
12.879	42.24	ctrl9	ctrl
13.059	44.16	ctrl9	ctrl
13.132	46.08	ctrl9	ctrl
13.174	48	ctrl9	ctrl
13.181	49.92	ctrl9	ctrl
7.932	0	ctrl3	ctrl
9.422	1.886792453	ctrl3	ctrl
10.185	3.773584906	ctrl3	ctrl
10.365	5.660377358	ctrl3	ctrl
11.074	7.547169811	ctrl3	ctrl
11.438	9.433962264	ctrl3	ctrl
11.741	11.32075472	ctrl3	ctrl
12.117	13.20754717	ctrl3	ctrl
12.36	15.09433962	ctrl3	ctrl
12.421	16.98113208	ctrl3	ctrl
12.603	18.86792453	ctrl3	ctrl
12.919	20.75471698	ctrl3	ctrl
13.222	22.64150943	ctrl3	ctrl
13.234	24.52830189	ctrl3	ctrl
12.967	26.41509434	ctrl3	ctrl
13.187	28.30188679	ctrl3	ctrl
12.785	30.18867925	ctrl3	ctrl
12.7	32.0754717	ctrl3	ctrl
12.983	33.96226415	ctrl3	ctrl
14.217	0	tkv1	tkv
16.032	1.968503937	tkv1	tkv
17.233	3.937007874	tkv1	tkv
18.104	5.905511811	tkv1	tkv
19.193	7.874015748	tkv1	tkv
19.969	9.842519685	tkv1	tkv
20.445	11.81102362	tkv1	tkv
20.978	13.77952756	tkv1	tkv
21.485	15.7480315	tkv1	tkv
21.803	17.71653543	tkv1	tkv
22.451	19.68503937	tkv1	tkv
22.726	21.65354331	tkv1	tkv
22.788	23.62204724	tkv1	tkv
23.201	25.59055118	tkv1	tkv
23.37	27.55905512	tkv1	tkv
23.755	29.52755906	tkv1	tkv
23.998	31.49606299	tkv1	tkv
11.566	0	tkv4	tkv
14.64	1.941747573	tkv4	tkv
16.231	3.883495146	tkv4	tkv
17.689	5.825242718	tkv4	tkv
18.622	7.766990291	tkv4	tkv
19.606	9.708737864	tkv4	tkv
20.19	11.65048544	tkv4	tkv
20.982	13.59223301	tkv4	tkv
21.733	15.53398058	tkv4	tkv
22.639	17.47572816	tkv4	tkv
23.088	19.41747573	tkv4	tkv
23.405	21.3592233	tkv4	tkv
24.079	23.30097087	tkv4	tkv
24.319	25.24271845	tkv4	tkv
25.295	27.18446602	tkv4	tkv
25.591	29.12621359	tkv4	tkv
25.77	31.06796117	tkv4	tkv
26.663	34.95145631	tkv4	tkv
27.006	36.89320388	tkv4	tkv
27.435	38.83495146	tkv4	tkv
27.624	40.77669903	tkv4	tkv
28.038	42.7184466	tkv4	tkv
28.264	44.66019417	tkv4	tkv
28.223	48.54368932	tkv4	tkv
28.963	50.48543689	tkv4	tkv
29.37	52.42718447	tkv4	tkv
29.616	54.36893204	tkv4	tkv
30.1	56.31067961	tkv4	tkv
30.302	60.19417476	tkv4	tkv
30.177	62.13592233	tkv4	tkv
30.173	64.0776699	tkv4	tkv
29.987	66.01941748	tkv4	tkv
31.218	67.96116505	tkv4	tkv
31.044	69.90291262	tkv4	tkv
31.054	71.84466019	tkv4	tkv
31.291	73.78640777	tkv4	tkv
31.182	75.72815534	tkv4	tkv
31.594	77.66990291	tkv4	tkv
31.835	79.61165049	tkv4	tkv
7.908	0	tkv10	tkv
10.459	1.98019802	tkv10	tkv
11.284	3.96039604	tkv10	tkv
12.283	5.940594059	tkv10	tkv
12.925	7.920792079	tkv10	tkv
13.558	9.900990099	tkv10	tkv
13.959	11.88118812	tkv10	tkv
14.425	13.86138614	tkv10	tkv
15.02	15.84158416	tkv10	tkv
15.328	17.82178218	tkv10	tkv
15.706	19.8019802	tkv10	tkv
15.886	21.78217822	tkv10	tkv
16.204	23.76237624	tkv10	tkv
16.308	25.74257426	tkv10	tkv
16.514	27.72277228	tkv10	tkv
17.039	29.7029703	tkv10	tkv
17.167	31.68316832	tkv10	tkv
17.383	33.66336634	tkv10	tkv
14.551	0	tkv12	tkv
16.441	2.028397566	tkv12	tkv
17.908	4.056795132	tkv12	tkv
18.411	6.085192698	tkv12	tkv
19.061	8.113590264	tkv12	tkv
19.715	10.14198783	tkv12	tkv
19.742	12.1703854	tkv12	tkv
20.229	14.19878296	tkv12	tkv
21.202	16.22718053	tkv12	tkv
21.202	18.25557809	tkv12	tkv
22.268	20.28397566	tkv12	tkv
22.663	22.31237323	tkv12	tkv
23.084	24.34077079	tkv12	tkv
22.785	26.36916836	tkv12	tkv
9.537	0	tkv13	tkv
11.383	1.988071571	tkv13	tkv
12.371	3.976143141	tkv13	tkv
13.023	5.964214712	tkv13	tkv
13.739	7.952286282	tkv13	tkv
14.093	9.940357853	tkv13	tkv
14.302	11.92842942	tkv13	tkv
14.963	13.91650099	tkv13	tkv
15.396	15.90457256	tkv13	tkv
15.994	17.89264414	tkv13	tkv
16.457	19.88071571	tkv13	tkv
16.346	21.86878728	tkv13	tkv
16.755	23.85685885	tkv13	tkv
17.331	25.84493042	tkv13	tkv
17.565	27.83300199	tkv13	tkv
10.907	0	tkv14	tkv
13.89	1.98019802	tkv14	tkv
14.812	3.96039604	tkv14	tkv
15.294	5.940594059	tkv14	tkv
15.812	7.920792079	tkv14	tkv
15.891	9.900990099	tkv14	tkv
16.565	11.88118812	tkv14	tkv
16.887	13.86138614	tkv14	tkv
17.152	15.84158416	tkv14	tkv
17.256	17.82178218	tkv14	tkv
17.602	19.8019802	tkv14	tkv
18.204	21.78217822	tkv14	tkv
18.344	23.76237624	tkv14	tkv
18.56	25.74257426	tkv14	tkv
18.869	27.72277228	tkv14	tkv
19.181	29.7029703	tkv14	tkv
19.16	31.68316832	tkv14	tkv
19.524	33.66336634	tkv14	tkv
19.508	35.64356436	tkv14	tkv
19.876	37.62376238	tkv14	tkv
19.909	39.6039604	tkv14	tkv
20.216	41.58415842	tkv14	tkv
20.297	43.56435644	tkv14	tkv
20.631	45.54455446	tkv14	tkv
20.495	47.52475248	tkv14	tkv
20.882	49.5049505	tkv14	tkv
21.042	51.48514851	tkv14	tkv
21.4	55.44554455	tkv14	tkv
21.171	57.42574257	tkv14	tkv
21.483	61.38613861	tkv14	tkv
21.852	63.36633663	tkv14	tkv
17.662	0	tkv20	tkv
19.745	1.988071571	tkv20	tkv
20.243	3.976143141	tkv20	tkv
20.736	5.964214712	tkv20	tkv
21.396	7.952286282	tkv20	tkv
22.167	9.940357853	tkv20	tkv
22.386	11.92842942	tkv20	tkv
22.275	13.91650099	tkv20	tkv
22.77	15.90457256	tkv20	tkv
23.375	19.88071571	tkv20	tkv
23.76	21.86878728	tkv20	tkv
23.981	23.85685885	tkv20	tkv
23.98	25.84493042	tkv20	tkv
24.365	27.83300199	tkv20	tkv
24.806	29.82107356	tkv20	tkv
24.972	31.80914513	tkv20	tkv
10.724	0	tkv27	tkv
14.21	2.049180328	tkv27	tkv
15.669	4.098360656	tkv27	tkv
16.574	6.147540984	tkv27	tkv
17.402	8.196721311	tkv27	tkv
17.888	10.24590164	tkv27	tkv
18.944	12.29508197	tkv27	tkv
19.304	14.3442623	tkv27	tkv
19.883	16.39344262	tkv27	tkv
20.389	18.44262295	tkv27	tkv
20.75	20.49180328	tkv27	tkv
21.329	22.54098361	tkv27	tkv
21.814	24.59016393	tkv27	tkv
21.917	26.63934426	tkv27	tkv
22.252	28.68852459	tkv27	tkv
22.831	30.73770492	tkv27	tkv
23.076	32.78688525	tkv27	tkv
23.071	34.83606557	tkv27	tkv
23.651	36.8852459	tkv27	tkv
23.836	38.93442623	tkv27	tkv
24.169	40.98360656	tkv27	tkv
24.327	43.03278689	tkv27	tkv
7.812	0	tkv24	tkv
11.443	2.028397566	tkv24	tkv
12.143	4.056795132	tkv24	tkv
13.217	6.085192698	tkv24	tkv
14.04	8.113590264	tkv24	tkv
14.592	10.14198783	tkv24	tkv
15.349	12.1703854	tkv24	tkv
15.916	14.19878296	tkv24	tkv
16.185	16.22718053	tkv24	tkv
16.752	18.25557809	tkv24	tkv
16.837	20.28397566	tkv24	tkv
17.599	22.31237323	tkv24	tkv
17.66	24.34077079	tkv24	tkv
18.129	26.36916836	tkv24	tkv
18.497	28.39756592	tkv24	tkv
18.51	30.42596349	tkv24	tkv
18.715	32.45436105	tkv24	tkv
19.339	34.48275862	tkv24	tkv
19.185	36.51115619	tkv24	tkv
19.384	38.53955375	tkv24	tkv
19.889	40.56795132	tkv24	tkv
19.838	42.59634888	tkv24	tkv
19.922	42.59634888	tkv24	tkv
20.475	44.62474645	tkv24	tkv
20.153	46.65314402	tkv24	tkv
20.38	48.68154158	tkv24	tkv
20.034	48.68154158	tkv24	tkv
20.53	50.70993915	tkv24	tkv
17.144	0	tkv21	tkv
19.137	2	tkv21	tkv
20.993	6	tkv21	tkv
22.001	8	tkv21	tkv
22.604	10	tkv21	tkv
22.855	12	tkv21	tkv
23.248	14	tkv21	tkv
24.101	18	tkv21	tkv
24.066	20	tkv21	tkv
24.466	22	tkv21	tkv
24.543	24	tkv21	tkv
24.885	26	tkv21	tkv
25.438	28	tkv21	tkv
25.814	30	tkv21	tkv
25.845	32	tkv21	tkv
25.664	34	tkv21	tkv
26.341	36	tkv21	tkv
11.288	0	tkv25	tkv
15.709	2.028397566	tkv25	tkv
18.062	4.056795132	tkv25	tkv
19.904	6.085192698	tkv25	tkv
20.994	8.113590264	tkv25	tkv
22.229	10.14198783	tkv25	tkv
23.278	12.1703854	tkv25	tkv
24.403	14.19878296	tkv25	tkv
25.176	16.22718053	tkv25	tkv
25.796	18.25557809	tkv25	tkv
26.476	20.28397566	tkv25	tkv
26.988	22.31237323	tkv25	tkv
