# Supplementary material for: Automorphy as a self-organizing DPP-dependent process that translates patterns into mechanical programs during Drosophila embryogenesis
Source: Sci Adv. 2025 Jun 27;11(26):eadv0311. doi: 10.1126/sciadv.adv0311 (PMC12204166; doi:10.1126/sciadv.adv0311)
Supplement: Supplementary file 3 — Tables S1 to S14 [file sciadv.adv0311_tables_s1_to_s14.zip › adv0311_table_s13.csv]

	Area	XM	YM	Perim.	Major	Minor	Angle	Slice	geno	emb	a_r
1	20.698	166.306	143.853	19.125	6.521	4.041	98.044	1	ctrl	ctrl1	1.613709478
2	14.582	162.575	148.331	22.756	10.491	1.77	86.627	1	ctrl	ctrl1	5.927118644
3	23.05	164.234	150.606	31.57	13.154	2.231	90.598	1	ctrl	ctrl1	5.896010758
4	10.819	162.669	148.529	22.504	10.084	1.366	82.451	1	ctrl	ctrl1	7.382137628
5	10.976	160.565	145.823	18.447	6.768	2.065	91.093	1	ctrl	ctrl1	3.27748184
6	16.386	159.421	151.876	26.9	11.297	1.847	91.307	1	ctrl	ctrl1	6.116404981
7	19.522	157.55	149.074	26.572	11.983	2.074	91.254	1	ctrl	ctrl1	5.777724204
8	19.835	155.749	150.487	22.654	10.258	2.462	90.395	1	ctrl	ctrl1	4.166531275
9	15.68	153.593	149.337	19.12	8.694	2.296	85.752	1	ctrl	ctrl1	3.786585366
10	9.957	151.64	149.866	15.447	6.877	1.844	74.325	1	ctrl	ctrl1	3.729392625
11	11.054	149.731	157.619	17.61	7.523	1.871	74.942	1	ctrl	ctrl1	4.020844468
12	17.954	152.399	156.445	18.122	7.621	3	77.19	1	ctrl	ctrl1	2.540333333
13	21.482	154.96	157.918	21.065	8.525	3.208	86.451	1	ctrl	ctrl1	2.657418953
14	17.326	157.705	159.944	17.802	7.445	2.963	84.875	1	ctrl	ctrl1	2.512656092
15	21.717	161.639	158.124	22.596	8.723	3.17	84.463	1	ctrl	ctrl1	2.751735016
16	23.834	166.291	159.345	28.175	11.441	2.652	89.268	1	ctrl	ctrl1	4.314102564
17	14.426	168.403	156.989	21.059	8.86	2.073	92.403	1	ctrl	ctrl1	4.273999035
18	11.995	168.007	164.07	16.493	7.11	2.148	78.655	1	ctrl	ctrl1	3.310055866
19	19.914	164.012	163.7	21.846	8.91	2.846	100.776	1	ctrl	ctrl1	3.130709768
20	18.11	162.122	167.238	20.475	8.268	2.789	92.044	1	ctrl	ctrl1	2.964503406
21	15.837	159.448	164.706	18.42	7.644	2.638	77.548	1	ctrl	ctrl1	2.897649735
22	14.112	157.222	167.917	20.257	8.795	2.043	85.023	1	ctrl	ctrl1	4.30494371
23	10.819	153.819	169.778	12.567	4.438	3.104	87.724	1	ctrl	ctrl1	1.429768041
24	13.328	153.397	164.915	17.462	7.09	2.393	72.912	1	ctrl	ctrl1	2.962808191
25	15.837	150.662	166.33	17.358	6.382	3.16	69.415	1	ctrl	ctrl1	2.019620253
26	14.739	147.827	105.908	16.102	6.304	2.977	53.218	2	ctrl	ctrl2	2.117568021
27	14.269	149.915	108.004	21.131	9.537	1.905	65.508	2	ctrl	ctrl2	5.006299213
28	23.99	151.78	109.306	26.468	12.19	2.506	72.326	2	ctrl	ctrl2	4.864325619
29	23.598	154.098	109.869	26.189	11.996	2.505	77.067	2	ctrl	ctrl2	4.788822355
30	23.206	156.333	109.434	27.999	13.419	2.202	79.434	2	ctrl	ctrl2	6.09400545
31	24.304	158.403	108.396	29.005	12.747	2.428	79.006	2	ctrl	ctrl2	5.25
32	20.227	166.172	105.352	20.323	8.4	3.066	75.943	2	ctrl	ctrl2	2.739726027
33	24.931	165.708	112.3	22.63	9.054	3.506	84.575	2	ctrl	ctrl2	2.58243012
34	26.656	151.555	119.015	23.449	9.579	3.543	75.346	2	ctrl	ctrl2	2.703640982
35	22.266	149.049	117.656	22.571	9.666	2.933	80.102	2	ctrl	ctrl2	3.295601773
36	15.523	146.752	115.931	17.623	7.447	2.654	64.512	2	ctrl	ctrl2	2.805953278
37	17.405	145.794	122.271	21.975	8.264	2.682	70.831	2	ctrl	ctrl2	3.081282625
38	26.734	163.076	118.846	25.661	9.606	3.543	73.449	2	ctrl	ctrl2	2.711261643
39	21.717	164.372	124.341	23.413	9.645	2.867	76.562	2	ctrl	ctrl2	3.364143704
40	14.347	161.093	126.507	17.463	6.855	2.665	87.377	2	ctrl	ctrl2	2.572232645
41	12.936	157.657	125.431	17.878	7.318	2.251	77.114	2	ctrl	ctrl2	3.250999556
42	13.093	145.792	127.675	18.456	8.035	2.075	71.028	2	ctrl	ctrl2	3.872289157
43	21.795	147.909	127.004	23.401	10.353	2.68	71.291	2	ctrl	ctrl2	3.863059701
44	19.757	149.832	128.491	26.83	12.236	2.056	71.401	2	ctrl	ctrl2	5.951361868
45	21.011	151.804	129.31	26.117	10.953	2.442	74.006	2	ctrl	ctrl2	4.485257985
46	16.778	152.916	134.168	20.278	8.931	2.392	72.555	2	ctrl	ctrl2	3.733695652
47	19.914	145.056	135.252	21.409	8.095	3.132	64.671	2	ctrl	ctrl2	2.584610473
48	22.736	145.081	140.225	25.68	10.382	2.788	62.242	2	ctrl	ctrl2	3.723816356
49	27.362	148.81	138.261	24.924	10.34	3.369	65.77	2	ctrl	ctrl2	3.069159988
50	17.405	219.312	110.187	19.417	8.304	2.669	86.998	3	ctrl	ctrl3	3.111277632
51	14.974	216.807	110.682	19.893	7.607	2.506	81.928	3	ctrl	ctrl3	3.035514765
52	17.718	214.634	111.514	21.865	9.178	2.458	78.07	3	ctrl	ctrl3	3.733930024
53	21.011	212.443	112.323	24.825	11.21	2.386	85.675	3	ctrl	ctrl3	4.698239732
54	23.363	210.804	115.454	31.051	15.093	1.971	86.346	3	ctrl	ctrl3	7.657534247
55	16.072	205.382	113.286	21.238	9.358	2.187	73.153	3	ctrl	ctrl3	4.278920896
56	15.288	204.204	123.959	22.491	10.546	1.846	80.744	3	ctrl	ctrl3	5.712892741
57	16.856	214.51	121.929	21.523	9.072	2.366	78.218	3	ctrl	ctrl3	3.834319527
58	18.894	216.793	117.794	22.359	9.552	2.518	86.14	3	ctrl	ctrl3	3.793486894
59	20.149	218.822	119.973	22.916	9.973	2.572	88.718	3	ctrl	ctrl3	3.877527216
60	24.696	219.292	129.389	28.475	12.81	2.455	91.897	3	ctrl	ctrl3	5.217922607
61	23.52	214.861	130.594	29.466	13.584	2.204	89.173	3	ctrl	ctrl3	6.163339383
62	13.406	212.792	130.698	20.052	9.171	1.861	86.713	3	ctrl	ctrl3	4.927995701
63	17.17	210.719	124.784	21.3	9.33	2.343	82.541	3	ctrl	ctrl3	3.982074264
64	17.17	205.44	131.454	20.552	7.802	2.802	74.222	3	ctrl	ctrl3	2.784439686
65	27.675	206.307	144.18	21.491	8.689	4.055	79.136	3	ctrl	ctrl3	2.142786683
66	22.971	209.601	144.097	23.696	9.636	3.035	86.008	3	ctrl	ctrl3	3.174958814
67	23.206	219.209	139.89	26.693	11.172	2.645	89.157	3	ctrl	ctrl3	4.223818526
68	12.152	163.63	136.8	15.573	6.521	2.373	75.093	4	ctrl	ctrl4	2.747998314
69	13.171	165.604	138.053	18.56	8.26	2.03	84.815	4	ctrl	ctrl4	4.068965517
70	17.954	167.631	137.435	20.517	8.899	2.569	85.754	4	ctrl	ctrl4	3.463993772
71	23.285	169.819	140.019	27.194	11.795	2.514	93.902	4	ctrl	ctrl4	4.691726333
72	21.717	171.853	138.477	24.093	11.258	2.456	98.112	4	ctrl	ctrl4	4.583876221
73	20.933	173.689	137.294	23.718	10.751	2.479	99.308	4	ctrl	ctrl4	4.336829367
74	27.205	175.597	135.233	26.382	10.882	3.183	97.912	4	ctrl	ctrl4	3.418787308
75	27.283	178.576	135.843	24.781	10.557	3.291	101.526	4	ctrl	ctrl4	3.207839562
76	18.424	180.509	134.12	21.912	9.288	2.526	100.154	4	ctrl	ctrl4	3.67695962
77	21.403	181.306	143.73	22.752	9.8	2.781	93.079	4	ctrl	ctrl4	3.523912262
78	25.637	178.85	145.646	23.91	10.305	3.168	91.308	4	ctrl	ctrl4	3.252840909
79	17.797	176.48	145.461	22.672	10.315	2.197	89.725	4	ctrl	ctrl4	4.695038689
80	20.619	174.806	146.833	25.026	10.532	2.493	90.941	4	ctrl	ctrl4	4.224628961
81	26.734	172.599	148.581	23.899	10.459	3.254	91.93	4	ctrl	ctrl4	3.21419791
82	13.25	168.94	146.828	17.389	6.196	2.723	83.318	4	ctrl	ctrl4	2.275431509
83	12.779	166.842	144.323	15.215	6.219	2.616	90.849	4	ctrl	ctrl4	2.377293578
84	15.445	164.071	143.538	17.69	7.44	2.643	98.476	4	ctrl	ctrl4	2.814982974
85	13.25	163.988	151.038	16.002	6.609	2.552	82.211	4	ctrl	ctrl4	2.589733542
86	14.818	166.267	149.908	17.991	7.721	2.443	93.881	4	ctrl	ctrl4	3.160458453
87	29.635	170.268	153.848	24.773	10.182	3.706	88.35	4	ctrl	ctrl4	2.747436589
88	12.779	178.259	153.226	20.03	8.807	1.848	99.826	4	ctrl	ctrl4	4.765692641
89	24.539	180.567	154.456	24.339	10.615	2.943	92.494	4	ctrl	ctrl4	3.606863744
1	32.066	105.696	130.641	31.683	13.41	3.045	92.034	1	jra	jra1	4.403940887
2	41.082	112.096	138.346	37.046	15.381	3.401	84.926	1	jra	jra1	4.522493384
3	31.595	114.041	144.393	29.007	12.971	3.101	84.178	1	jra	jra1	4.182844244
4	26.656	117.163	141.271	24.433	9.909	3.425	91.976	1	jra	jra1	2.893138686
5	40.298	120.685	144.853	32.132	13.004	3.946	86.184	1	jra	jra1	3.295489103
6	18.346	123.843	144.044	25.181	10.939	2.135	88.726	1	jra	jra1	5.123653396
7	25.245	127.082	138.157	29.174	12.635	2.544	81.444	1	jra	jra1	4.96658805
8	25.245	127.082	138.157	29.174	12.635	2.544	81.444	1	jra	jra1	4.96658805
9	30.498	130.094	139.269	25.29	10.58	3.67	87.04	1	jra	jra1	2.882833787
10	22.266	132.445	141.22	26.981	12.267	2.311	91.227	1	jra	jra1	5.308091735
11	19.443	131.037	147.86	19.65	7.884	3.14	95.588	1	jra	jra1	2.510828025
12	25.95	128.508	148.354	28.412	11.735	2.816	91.851	1	jra	jra1	4.167258523
13	22.109	126.273	151.014	27.244	12.23	2.302	100.385	1	jra	jra1	5.312771503
14	23.442	125.617	156.186	30.244	12.997	2.296	96.35	1	jra	jra1	5.660714286
15	22.893	123.907	156.75	32.612	14.216	2.05	92.362	1	jra	jra1	6.934634146
16	34.026	122.162	154.043	35.436	14.121	3.068	87.92	1	jra	jra1	4.602672751
17	27.048	118.206	153.739	36.292	13.566	2.539	86.63	1	jra	jra1	5.343048444
18	26.186	115.771	149.793	25.87	10.828	3.079	84.264	1	jra	jra1	3.51672621
19	18.738	115.724	159.416	23.485	9.507	2.509	82.955	1	jra	jra1	3.789159028
20	21.874	113.609	157.792	25.776	10.924	2.549	88.568	1	jra	jra1	4.285602197
21	30.654	111.89	153.336	32.842	14.479	2.696	86.775	1	jra	jra1	5.370548961
22	25.323	110.507	155.169	27.866	12.091	2.667	89.758	1	jra	jra1	4.533558305
23	23.128	119.437	161.351	28.682	11.682	2.521	83.945	1	jra	jra1	4.633875446
24	18.424	127.493	162.876	21.663	8.613	2.724	94.505	1	jra	jra1	3.161894273
25	29.322	186.674	70.613	26.997	11.657	3.203	77.956	2	jra	jra2	3.639400562
26	31.987	190.248	70.144	25.407	10.879	3.744	85.859	2	jra	jra2	2.905715812
27	34.026	193.583	69.048	27.717	11.307	3.831	80.241	2	jra	jra2	2.951448708
28	28.851	197.146	68.778	25.962	11.27	3.26	79.151	2	jra	jra2	3.457055215
29	24.461	199.179	69.891	25.402	10.909	2.855	80.133	2	jra	jra2	3.821015762
30	28.694	202.151	68.961	27.525	10.699	3.415	86.139	2	jra	jra2	3.132942899
31	26.656	186.076	78.724	24.254	9.25	3.669	77.039	2	jra	jra2	2.521122922
32	22.814	189.029	78.764	24.715	10.401	2.793	78.401	2	jra	jra2	3.723952739
33	27.283	197.247	96.995	25.968	10.984	3.163	84.674	2	jra	jra2	3.472652545
34	19.914	189.196	102.756	23.856	9.587	2.645	80.166	2	jra	jra2	3.624574669
35	21.874	185.849	105.332	23.772	8.829	3.154	77.196	2	jra	jra2	2.799302473
36	26.342	182.374	105.875	28.028	10.303	3.255	77.886	2	jra	jra2	3.165284178
37	23.442	179.763	106.173	24.38	10.734	2.781	72.589	2	jra	jra2	3.859762675
38	16.464	181.316	90.903	19.673	8.252	2.54	72.121	2	jra	jra2	3.248818898
39	26.264	184.707	87.413	27.942	10.995	3.042	72.759	2	jra	jra2	3.614398422
40	21.717	179.764	99.523	24.974	10.65	2.596	72.287	2	jra	jra2	4.102465331
41	21.246	183.091	95.183	25.907	9.528	2.839	69.125	2	jra	jra2	3.356111307
42	31.438	106.901	107.298	29.171	12.029	3.328	92.59	3	jra	jra3	3.614483173
43	39.514	110.258	106.198	32.184	14.568	3.453	89.774	3	jra	jra3	4.218940052
44	29.557	113.011	112.677	28.531	11.789	3.192	84.403	3	jra	jra3	3.693295739
45	28.616	117.337	115.861	25.485	9.943	3.664	93.898	3	jra	jra3	2.713700873
46	25.323	122.732	116.273	26.874	11.125	2.898	85.543	3	jra	jra3	3.838854382
47	26.029	125.758	121.061	34.387	16.304	2.033	90.207	3	jra	jra3	8.019675357
48	23.755	128.625	120.528	29.215	12.015	2.517	94.36	3	jra	jra3	4.773539928
49	13.093	130.901	119.868	18.232	7.084	2.353	92.796	3	jra	jra3	3.010624734
50	21.403	131.477	126.134	20.99	8.314	3.278	91.977	3	jra	jra3	2.536302624
51	24.931	127.539	127.541	31.268	12.76	2.488	91.774	3	jra	jra3	5.128617363
52	23.912	123.818	122.874	35.009	15.469	1.968	88.845	3	jra	jra3	7.860264228
53	25.402	121.849	126.55	31.305	12.872	2.513	94.12	3	jra	jra3	5.122164743
54	11.29	119.596	135.531	19.67	7.801	1.843	83.106	3	jra	jra3	4.232772653
55	26.656	118.46	128.091	30.268	13.172	2.577	91.437	3	jra	jra3	5.11136981
56	32.301	116.156	127.652	32.281	14.402	2.856	88.294	3	jra	jra3	5.042717087
57	34.888	112.733	127.159	37.479	17.285	2.57	88.365	3	jra	jra3	6.725680934
58	33.555	110.571	119.905	33.541	14.247	2.999	91.334	3	jra	jra3	4.750583528
59	19.757	110.456	136.353	27.786	11.516	2.184	88.413	3	jra	jra3	5.272893773
60	18.738	114.369	136.701	27.471	11.132	2.143	91.214	3	jra	jra3	5.194587028
61	16.856	123.171	137.261	25.902	10.524	2.039	91.223	3	jra	jra3	5.161353605
62	22.422	125.556	135.472	27.087	12.532	2.278	97.533	3	jra	jra3	5.501316945
63	22.971	127.281	134.316	28.428	10.526	2.779	102.305	3	jra	jra3	3.787693415
64	24.304	130.229	133.784	24.267	9.943	3.112	90.911	3	jra	jra3	3.195051414
65	19.757	132.843	135.121	21.566	8.982	2.801	93.809	3	jra	jra3	3.206711889
66	20.227	132.278	141.96	20.203	8.493	3.033	97.317	3	jra	jra3	2.800197824
67	24.696	129.576	143.027	24.733	10.645	2.954	100.417	3	jra	jra3	3.603588355
68	27.597	127.661	146.402	26.139	11.19	3.14	97.414	3	jra	jra3	3.563694268
69	21.795	124.779	145.528	25.103	10.24	2.71	93.965	3	jra	jra3	3.778597786
70	27.205	117.417	141.942	29.015	11.676	2.967	88.14	3	jra	jra3	3.93528817
71	22.344	112.128	142.937	25.667	10.456	2.721	86.348	3	jra	jra3	3.842704888
72	24.696	86.229	119.808	29.302	12.786	2.459	80.893	4	jra	jra4	5.199674664
73	27.048	88.533	119.542	28.939	12.822	2.686	85.204	4	jra	jra4	4.773641102
74	36.064	92.33	118.391	29.069	11.797	3.892	83.646	4	jra	jra4	3.031089414
75	44.845	97.215	118.554	28.025	10.043	5.686	76.782	4	jra	jra4	1.766268027
76	38.494	100.932	121.816	29.054	11.72	4.182	77.968	4	jra	jra4	2.802486848
77	38.494	100.932	121.816	29.054	11.72	4.182	77.968	4	jra	jra4	2.802486848
78	33.947	104.363	123.18	28.219	11.709	3.692	66.434	4	jra	jra4	3.171451788
79	26.421	108.33	121.991	23.924	8.576	3.922	59.413	4	jra	jra4	2.18663947
80	25.245	107.542	129.361	26.405	10.5	3.061	64.185	4	jra	jra4	3.430251552
81	21.874	102.195	131.872	21.252	8.626	3.229	82.745	4	jra	jra4	2.671415299
82	28.851	97.727	128.204	27.106	10.439	3.519	76.663	4	jra	jra4	2.966467747
83	21.168	95.429	129.189	25.853	10.81	2.493	86.308	4	jra	jra4	4.336141195
84	19.443	93.951	125.055	21.086	9.2	2.691	79.759	4	jra	jra4	3.418803419
85	23.206	90.81	128.713	24.798	10.961	2.696	87.767	4	jra	jra4	4.065652819
86	19.365	88.493	129.564	32.157	14.209	1.735	81.613	4	jra	jra4	8.18962536
87	16.15	86.284	133.003	24.786	11.14	1.846	78.26	4	jra	jra4	6.034669556
88	18.267	89.368	135.44	21.963	9.858	2.359	85.872	4	jra	jra4	4.17888936
89	19.365	93.041	134.476	21.516	9.432	2.614	92.024	4	jra	jra4	3.608263198
90	34.339	97.308	137.305	33.773	14.475	3.021	78.47	4	jra	jra4	4.791459782
91	15.523	100.207	139.372	23.176	10.227	1.933	76.585	4	jra	jra4	5.290739783
92	29.635	107.778	128.944	27.888	10.698	3.527	65.327	4	jra	jra4	3.033172668
93	25.558	105.626	140.823	22.849	8.258	3.941	66.506	4	jra	jra4	2.095407257
1	28.93	93.686	160.97	23.014	8.616	4.275	106.202	1	tkv	tkv1	2.015438596
2	21.403	95.782	158.378	20.371	8.2	3.323	104.55	1	tkv	tkv1	2.467649714
3	33.006	99.905	159.994	24.487	9.955	4.222	101.497	1	tkv	tkv1	2.357887257
4	20.07	111.837	161.736	19.876	8.305	3.077	97.609	1	tkv	tkv1	2.699057524
5	14.19	114.001	160.148	16.421	6.622	2.728	101.895	1	tkv	tkv1	2.427419355
6	21.482	115.329	166.974	19.153	7.804	3.505	98.226	1	tkv	tkv1	2.226533524
7	26.499	112.519	169.672	23.94	9.722	3.47	110.328	1	tkv	tkv1	2.801729107
8	21.482	109.785	169.847	21.134	8.34	3.279	87.352	1	tkv	tkv1	2.543458371
9	24.461	104.167	167.095	21.496	8.29	3.757	103.226	1	tkv	tkv1	2.206547777
10	22.736	101.81	170.879	25.431	11.269	2.569	92.912	1	tkv	tkv1	4.386531724
11	32.144	98.373	166.735	24.544	10.171	4.024	94.384	1	tkv	tkv1	2.527584493
12	23.05	95.017	171.921	26	9.954	2.948	73.44	1	tkv	tkv1	3.376526459
13	28.302	92.834	168.116	23.348	8.511	4.234	88.491	1	tkv	tkv1	2.010155881
14	19.13	94.887	179.114	19.689	7.685	3.169	80.397	1	tkv	tkv1	2.425055222
15	17.013	97.806	176.133	20.845	8.821	2.456	80.749	1	tkv	tkv1	3.591612378
16	15.837	100.139	175.966	22.038	9.138	2.207	88.617	1	tkv	tkv1	4.140462166
17	24.618	105.337	173.45	21.952	8.107	3.866	94.963	1	tkv	tkv1	2.096999483
18	15.758	107.501	177.625	20.83	8.274	2.425	87.42	1	tkv	tkv1	3.411958763
19	21.403	110.539	175.906	22.729	7.701	3.539	104.833	1	tkv	tkv1	2.176038429
20	21.403	110.539	175.906	22.729	7.701	3.539	104.833	1	tkv	tkv1	2.176038429
21	12.701	113.364	180.256	21.526	8.216	1.968	105.294	1	tkv	tkv1	4.174796748
22	12.309	114.464	179.415	20.529	7.978	1.964	112.423	1	tkv	tkv1	4.062118126
23	16.307	115.261	176.533	19.369	7.547	2.751	114.857	1	tkv	tkv1	2.743366049
24	17.405	116.842	173.84	19.109	8.04	2.756	102.795	1	tkv	tkv1	2.917271408
25	18.659	109.854	181.498	18.57	6.84	3.473	95.181	1	tkv	tkv1	1.969478837
26	18.973	106.457	186.082	17.7	6.38	3.786	90.202	1	tkv	tkv1	1.685155837
27	15.602	101.723	185.989	15.309	5.294	3.752	78.906	1	tkv	tkv1	1.41098081
28	15.288	98.093	183.561	16.404	6.265	3.107	83.696	1	tkv	tkv1	2.016414548
29	13.171	95.266	183.807	16.23	6.037	2.778	75.031	1	tkv	tkv1	2.173146148
30	22.266	111.694	186.68	20.165	6.802	4.168	83.721	1	tkv	tkv1	1.631957774
31	23.755	84.056	144.711	24.555	11.243	2.69	89.016	2	tkv	tkv2	4.179553903
32	24.226	87.677	145.302	21.095	7.907	3.901	83.032	2	tkv	tkv2	2.026916175
33	27.362	91.666	145.306	22.625	8.691	4.009	106.13	2	tkv	tkv2	2.167872287
34	33.085	95.393	146.055	25.367	9.755	4.318	102.066	2	tkv	tkv2	2.259147754
35	34.182	99.128	148.391	31.256	14.425	3.017	92.939	2	tkv	tkv2	4.781239642
36	27.597	101.546	148.451	27.443	12.647	2.778	93.832	2	tkv	tkv2	4.552555796
37	16.072	103.466	147.503	21.484	9.244	2.214	96.067	2	tkv	tkv2	4.175248419
38	18.502	104.535	157.378	22.087	8.859	2.659	110.437	2	tkv	tkv2	3.331703648
39	21.482	102.308	158.424	22.535	9.203	2.972	114.234	2	tkv	tkv2	3.096567968
40	16.229	98.111	160.69	17.628	6.081	3.398	93.259	2	tkv	tkv2	1.789582107
41	28.459	96.613	154.682	23.623	8.76	4.136	109.649	2	tkv	tkv2	2.117988395
42	27.283	93.188	153.615	24.103	9.577	3.627	98.955	2	tkv	tkv2	2.640474221
43	26.342	89.759	153.497	23.652	10.3	3.256	97.775	2	tkv	tkv2	3.163390663
44	26.734	87.138	152.667	23.212	9.422	3.613	84.083	2	tkv	tkv2	2.607805148
45	21.795	83.918	154.839	24.737	10.615	2.614	85.881	2	tkv	tkv2	4.06082632
46	19.286	84.52	163.636	23.764	10.359	2.37	87.806	2	tkv	tkv2	4.370886076
47	21.09	87.113	161.307	23.131	9.465	2.837	82.02	2	tkv	tkv2	3.336270708
48	21.168	90.271	161.187	23.176	8.16	3.303	105.5	2	tkv	tkv2	2.470481381
49	21.952	92.828	163.335	22.425	9.287	3.01	95.831	2	tkv	tkv2	3.08538206
50	21.168	95.455	161.408	21.5	8.003	3.368	108.266	2	tkv	tkv2	2.376187648
51	28.93	100.454	166.849	24.226	9.867	3.733	102.936	2	tkv	tkv2	2.643182427
52	17.17	98.952	170.941	19.867	7.124	3.069	104.877	2	tkv	tkv2	2.321277289
53	21.168	95.596	168.409	20.927	8.067	3.341	104.381	2	tkv	tkv2	2.414546543
54	23.442	92.009	169.857	22.098	8.356	3.572	86.104	2	tkv	tkv2	2.339305711
55	21.482	86.688	168.914	19.621	7.606	3.596	81.526	2	tkv	tkv2	2.11512792
56	19.6	99.015	171.259	20.867	8.077	3.09	105.047	2	tkv	tkv2	2.613915858
57	29.949	100.201	167.012	24.549	9.109	4.186	104.795	2	tkv	tkv2	2.176063067
58	22.344	91.382	177.063	20.155	7.885	3.608	97.153	2	tkv	tkv2	2.185421286
59	23.99	178.083	85.836	24.4	10.227	2.987	100.912	3	tkv	tkv3	3.423836625
60	25.166	182.652	87.329	23.216	9.954	3.219	97.115	3	tkv	tkv3	3.092264678
61	20.541	191.714	90.835	22.088	8.086	3.235	83.558	3	tkv	tkv3	2.499536321
62	25.794	174.475	79.298	23.258	9.01	3.645	103.019	3	tkv	tkv3	2.471879287
63	22.109	178.354	74.36	19.131	6.796	4.142	101.684	3	tkv	tkv3	1.640753259
64	17.718	181.889	79.261	22.731	9.348	2.413	91.187	3	tkv	tkv3	3.874015748
65	18.894	190.024	79.104	23.272	9.158	2.627	85.439	3	tkv	tkv3	3.486105824
66	26.499	192.921	75.856	24.272	9.137	3.693	82.309	3	tkv	tkv3	2.474140265
67	30.968	193.993	81.94	31.678	14.257	2.766	67.018	3	tkv	tkv3	5.154374548
68	34.574	196.46	84.842	25.432	9.304	4.731	77.116	3	tkv	tkv3	1.966603255
69	21.952	188.372	76.786	25.948	12.008	2.328	83.261	3	tkv	tkv3	5.158075601
70	17.797	186.489	70.419	21.293	8.492	2.668	89.327	3	tkv	tkv3	3.182908546
71	20.07	183.695	72.602	21.577	8.754	2.919	87.311	3	tkv	tkv3	2.998972251
72	16.386	180.956	67.288	21.643	7.896	2.642	89.863	3	tkv	tkv3	2.988644966
73	16.386	180.956	67.288	21.643	7.896	2.642	89.863	3	tkv	tkv3	2.988644966
74	21.638	178.097	75.142	20.345	7.512	3.667	108.398	3	tkv	tkv3	2.048541042
75	21.952	178.026	68.988	20.861	6.569	4.255	103.475	3	tkv	tkv3	1.543830787
76	10.819	188.066	66.008	16.71	6.876	2.003	78.547	3	tkv	tkv3	3.432850724
77	17.483	190.085	68.471	20.231	8.37	2.66	69.121	3	tkv	tkv3	3.146616541
78	19.13	196.218	69.805	22.217	9.191	2.65	82.299	3	tkv	tkv3	3.468301887
79	19.051	192.948	69.179	23.659	10.172	2.385	70.643	3	tkv	tkv3	4.264989518
80	15.915	196.305	68.974	21.744	9.25	2.191	71.876	3	tkv	tkv3	4.221816522
81	22.501	198.878	68.354	24.431	10.953	2.616	74.933	3	tkv	tkv3	4.186926606
82	41.866	65.454	136.335	28.584	8.962	5.948	96.028	4	tkv	tkv4	1.50672495
83	13.328	69.532	139.32	19.003	7.886	2.152	81.029	4	tkv	tkv4	3.664498141
84	21.874	73.121	139.732	21.964	9.462	2.943	90.894	4	tkv	tkv4	3.215086646
85	17.17	55.578	138.295	23.66	9.832	2.223	82.818	4	tkv	tkv4	4.422852002
86	15.915	51.329	137.978	20.162	8.731	2.321	57.669	4	tkv	tkv4	3.761740629
87	16.934	48.589	139.723	19.391	8.124	2.654	56.657	4	tkv	tkv4	3.06103994
88	14.426	48.567	134.954	18.694	7.231	2.54	70.209	4	tkv	tkv4	2.846850394
89	13.485	65.804	145.392	15.571	6.114	2.808	89.569	4	tkv	tkv4	2.177350427
90	21.325	55.839	146.961	20.427	8.318	3.264	76.363	4	tkv	tkv4	2.548406863
91	18.424	52.197	147.46	18.605	7.581	3.094	54.942	4	tkv	tkv4	2.450226244
92	15.21	57.753	149.997	16.716	6.94	2.79	63.372	4	tkv	tkv4	2.487455197
93	15.21	57.753	149.997	16.716	6.94	2.79	63.372	4	tkv	tkv4	2.487455197
94	18.738	60.262	151.464	18.43	7.347	3.247	83.101	4	tkv	tkv4	2.262704034
95	8.938	65.809	146.136	15.054	6.435	1.768	106.822	4	tkv	tkv4	3.639705882
