# Supplementary material for: Automorphy as a self-organizing DPP-dependent process that translates patterns into mechanical programs during Drosophila embryogenesis
Source: Sci Adv. 2025 Jun 27;11(26):eadv0311. doi: 10.1126/sciadv.adv0311 (PMC12204166; doi:10.1126/sciadv.adv0311)
Supplement: Supplementary file 3 — Tables S1 to S14 [file sciadv.adv0311_tables_s1_to_s14.zip › adv0311_table_s9.csv]

Slice	Length	pos	emb	t0	geno	time
24	48.877	a2	41	37	tkv	-44.2
25	53.850	a2	41	37	tkv	-40.8
26	59.378	a2	41	37	tkv	-37.4
27	62.683	a2	41	37	tkv	-34
28	64.201	a2	41	37	tkv	-30.6
29	66.287	a2	41	37	tkv	-27.2
30	72.567	a2	41	37	tkv	-23.8
31	72.281	a2	41	37	tkv	-20.4
32	74.914	a2	41	37	tkv	-17
33	75.793	a2	41	37	tkv	-13.6
34	70.759	a2	41	37	tkv	-10.2
35	74.175	a2	41	37	tkv	-6.8
36	68.731	a2	41	37	tkv	-3.4
37	72.150	a2	41	37	tkv	0
38	68.138	a2	41	37	tkv	3.4
39	73.728	a2	41	37	tkv	6.8
40	73.398	a2	41	37	tkv	10.2
41	68.178	a2	41	37	tkv	13.6
42	77.855	a2	41	37	tkv	17
43	70.052	a2	41	37	tkv	20.4
44	74.799	a2	41	37	tkv	23.8
45	74.396	a2	41	37	tkv	27.2
46	71.138	a2	41	37	tkv	30.6
47	71.081	a2	41	37	tkv	34
48	71.282	a2	41	37	tkv	37.4
49	75.094	a2	41	37	tkv	40.8
50	74.362	a2	41	37	tkv	44.2
51	75.793	a2	41	37	tkv	47.6
52	74.214	a2	41	37	tkv	51
53	78.112	a2	41	37	tkv	54.4
54	76.124	a2	41	37	tkv	57.8
55	75.333	a2	41	37	tkv	61.2
56	79.300	a2	41	37	tkv	64.6
57	77.607	a2	41	37	tkv	68
58	81.488	a2	41	37	tkv	71.4
59	83.421	a2	41	37	tkv	74.8
60	83.600	a2	41	37	tkv	78.2
61	84.533	a2	41	37	tkv	81.6
62	79.789	a2	41	37	tkv	85
63	80.997	a2	41	37	tkv	88.4
64	84.138	a2	41	37	tkv	91.8
65	80.678	a2	41	37	tkv	95.2
28	66.107	a3	41	37	tkv	-30.6
29	66.152	a3	41	37	tkv	-27.2
30	75.137	a3	41	37	tkv	-23.8
31	78.492	a3	41	37	tkv	-20.4
32	75.830	a3	41	37	tkv	-17
33	82.520	a3	41	37	tkv	-13.6
34	80.440	a3	41	37	tkv	-10.2
35	83.459	a3	41	37	tkv	-6.8
36	77.283	a3	41	37	tkv	-3.4
37	76.205	a3	41	37	tkv	0
38	77.283	a3	41	37	tkv	3.4
39	80.237	a3	41	37	tkv	6.8
40	82.093	a3	41	37	tkv	10.2
41	79.410	a3	41	37	tkv	13.6
42	73.734	a3	41	37	tkv	17
43	73.832	a3	41	37	tkv	20.4
44	77.021	a3	41	37	tkv	23.8
45	75.283	a3	41	37	tkv	27.2
46	78.050	a3	41	37	tkv	30.6
47	80.062	a3	41	37	tkv	34
48	84.234	a3	41	37	tkv	37.4
49	82.813	a3	41	37	tkv	40.8
50	84.097	a3	41	37	tkv	44.2
51	84.649	a3	41	37	tkv	47.6
52	84.940	a3	41	37	tkv	51
53	84.519	a3	41	37	tkv	54.4
54	87.370	a3	41	37	tkv	57.8
55	90.838	a3	41	37	tkv	61.2
56	92.470	a3	41	37	tkv	64.6
57	91.818	a3	41	37	tkv	68
58	97.445	a3	41	37	tkv	71.4
59	90.838	a3	41	37	tkv	74.8
60	96.159	a3	41	37	tkv	78.2
61	94.227	a3	41	37	tkv	81.6
62	96.483	a3	41	37	tkv	85
62	96.788	a3	41	37	tkv	85
63	92.410	a3	41	37	tkv	88.4
64	97.723	a3	41	37	tkv	91.8
27	64.232	a4	41	37	tkv	-34
28	64.702	a4	41	37	tkv	-30.6
29	67.097	a4	41	37	tkv	-27.2
30	70.747	a4	41	37	tkv	-23.8
31	77.575	a4	41	37	tkv	-20.4
32	78.790	a4	41	37	tkv	-17
33	76.819	a4	41	37	tkv	-13.6
34	74.681	a4	41	37	tkv	-10.2
35	74.909	a4	41	37	tkv	-6.8
36	76.286	a4	41	37	tkv	-3.4
37	78.399	a4	41	37	tkv	0
38	76.751	a4	41	37	tkv	3.4
39	71.582	a4	41	37	tkv	6.8
40	76.585	a4	41	37	tkv	10.2
41	75.042	a4	41	37	tkv	13.6
42	76.205	a4	41	37	tkv	17
43	76.864	a4	41	37	tkv	20.4
44	79.351	a4	41	37	tkv	23.8
45	78.768	a4	41	37	tkv	27.2
46	78.790	a4	41	37	tkv	30.6
47	76.199	a4	41	37	tkv	34
48	76.838	a4	41	37	tkv	37.4
49	78.050	a4	41	37	tkv	40.8
50	76.837	a4	41	37	tkv	44.2
51	81.283	a4	41	37	tkv	47.6
52	72.972	a4	41	37	tkv	51
53	79.146	a4	41	37	tkv	54.4
54	78.601	a4	41	37	tkv	57.8
55	82.167	a4	41	37	tkv	61.2
56	81.125	a4	41	37	tkv	64.6
57	77.677	a4	41	37	tkv	68
58	80.925	a4	41	37	tkv	71.4
59	74.562	a4	41	37	tkv	74.8
27	48.931	a2	47	47	ctrl	-68
28	52.690	a2	47	47	ctrl	-64.6
29	57.630	a2	47	47	ctrl	-61.2
30	67.897	a2	47	47	ctrl	-57.8
31	67.175	a2	47	47	ctrl	-54.4
32	68.165	a2	47	47	ctrl	-51
33	69.871	a2	47	47	ctrl	-47.6
34	72.339	a2	47	47	ctrl	-44.2
35	72.007	a2	47	47	ctrl	-40.8
36	72.419	a2	47	47	ctrl	-37.4
37	77.279	a2	47	47	ctrl	-34
38	73.866	a2	47	47	ctrl	-30.6
39	76.794	a2	47	47	ctrl	-27.2
40	76.485	a2	47	47	ctrl	-23.8
41	78.155	a2	47	47	ctrl	-20.4
42	77.854	a2	47	47	ctrl	-17
43	76.976	a2	47	47	ctrl	-13.6
44	78.964	a2	47	47	ctrl	-10.2
45	81.892	a2	47	47	ctrl	-6.8
46	83.153	a2	47	47	ctrl	-3.4
47	85.747	a2	47	47	ctrl	0
48	84.772	a2	47	47	ctrl	3.4
49	87.923	a2	47	47	ctrl	6.8
50	89.768	a2	47	47	ctrl	10.2
51	89.080	a2	47	47	ctrl	13.6
52	88.527	a2	47	47	ctrl	17
53	91.084	a2	47	47	ctrl	20.4
54	90.384	a2	47	47	ctrl	23.8
55	92.662	a2	47	47	ctrl	27.2
56	96.655	a2	47	47	ctrl	30.6
57	103.501	a2	47	47	ctrl	34
58	100.555	a2	47	47	ctrl	37.4
59	100.072	a2	47	47	ctrl	40.8
60	105.262	a2	47	47	ctrl	44.2
61	105.159	a2	47	47	ctrl	47.6
62	105.019	a2	47	47	ctrl	51
63	106.354	a2	47	47	ctrl	54.4
64	107.574	a2	47	47	ctrl	57.8
65	109.385	a2	47	47	ctrl	61.2
66	107.968	a2	47	47	ctrl	64.6
67	113.293	a2	47	47	ctrl	68
68	114.370	a2	47	47	ctrl	71.4
69	111.826	a2	47	47	ctrl	74.8
70	111.826	a2	47	47	ctrl	78.2
71	119.258	a2	47	47	ctrl	81.6
72	122.190	a2	47	47	ctrl	85
73	121.162	a2	47	47	ctrl	88.4
29	66.869	a3	47	47	ctrl	-61.2
30	64.235	a3	47	47	ctrl	-57.8
31	68.097	a3	47	47	ctrl	-54.4
32	73.216	a3	47	47	ctrl	-51
33	77.912	a3	47	47	ctrl	-47.6
34	79.953	a3	47	47	ctrl	-44.2
35	77.570	a3	47	47	ctrl	-40.8
36	77.885	a3	47	47	ctrl	-37.4
37	84.925	a3	47	47	ctrl	-34
38	83.518	a3	47	47	ctrl	-30.6
39	81.594	a3	47	47	ctrl	-27.2
40	80.350	a3	47	47	ctrl	-23.8
41	82.914	a3	47	47	ctrl	-20.4
42	86.559	a3	47	47	ctrl	-17
43	87.833	a3	47	47	ctrl	-13.6
44	86.338	a3	47	47	ctrl	-10.2
45	91.791	a3	47	47	ctrl	-6.8
46	94.431	a3	47	47	ctrl	-3.4
47	92.273	a3	47	47	ctrl	0
48	91.047	a3	47	47	ctrl	3.4
49	94.104	a3	47	47	ctrl	6.8
50	96.645	a3	47	47	ctrl	10.2
51	95.477	a3	47	47	ctrl	13.6
52	97.200	a3	47	47	ctrl	17
53	102.958	a3	47	47	ctrl	20.4
54	101.562	a3	47	47	ctrl	23.8
55	100.176	a3	47	47	ctrl	27.2
56	103.342	a3	47	47	ctrl	30.6
57	105.216	a3	47	47	ctrl	34
58	106.546	a3	47	47	ctrl	37.4
59	107.993	a3	47	47	ctrl	40.8
60	107.474	a3	47	47	ctrl	44.2
61	109.433	a3	47	47	ctrl	47.6
62	114.424	a3	47	47	ctrl	51
63	110.268	a3	47	47	ctrl	54.4
64	110.911	a3	47	47	ctrl	57.8
65	113.698	a3	47	47	ctrl	61.2
66	113.512	a3	47	47	ctrl	64.6
67	112.175	a3	47	47	ctrl	68
68	116.781	a3	47	47	ctrl	71.4
69	114.782	a3	47	47	ctrl	74.8
70	120.098	a3	47	47	ctrl	78.2
71	119.218	a3	47	47	ctrl	81.6
72	120.304	a3	47	47	ctrl	85
73	117.415	a3	47	47	ctrl	88.4
74	119.258	a3	47	47	ctrl	91.8
31	58.897	a4	47	47	ctrl	-54.4
32	65.058	a4	47	47	ctrl	-51
33	75.351	a4	47	47	ctrl	-47.6
34	72.459	a4	47	47	ctrl	-44.2
35	73.670	a4	47	47	ctrl	-40.8
36	74.137	a4	47	47	ctrl	-37.4
37	74.487	a4	47	47	ctrl	-34
38	76.618	a4	47	47	ctrl	-30.6
39	81.530	a4	47	47	ctrl	-27.2
40	79.659	a4	47	47	ctrl	-23.8
41	82.626	a4	47	47	ctrl	-20.4
42	84.143	a4	47	47	ctrl	-17
43	84.750	a4	47	47	ctrl	-13.6
44	86.833	a4	47	47	ctrl	-10.2
45	88.098	a4	47	47	ctrl	-6.8
46	87.229	a4	47	47	ctrl	-3.4
47	88.177	a4	47	47	ctrl	0
48	93.022	a4	47	47	ctrl	3.4
49	94.735	a4	47	47	ctrl	6.8
50	89.152	a4	47	47	ctrl	10.2
51	92.396	a4	47	47	ctrl	13.6
52	97.327	a4	47	47	ctrl	17
53	97.868	a4	47	47	ctrl	20.4
54	100.250	a4	47	47	ctrl	23.8
55	99.598	a4	47	47	ctrl	27.2
56	96.971	a4	47	47	ctrl	30.6
57	103.894	a4	47	47	ctrl	34
58	105.660	a4	47	47	ctrl	37.4
59	105.668	a4	47	47	ctrl	40.8
60	105.343	a4	47	47	ctrl	44.2
61	105.891	a4	47	47	ctrl	47.6
62	110.561	a4	47	47	ctrl	51
63	107.864	a4	47	47	ctrl	54.4
64	109.874	a4	47	47	ctrl	57.8
65	114.254	a4	47	47	ctrl	61.2
66	112.840	a4	47	47	ctrl	64.6
67	111.630	a4	47	47	ctrl	68
68	112.987	a4	47	47	ctrl	71.4
69	114.600	a4	47	47	ctrl	74.8
70	116.386	a4	47	47	ctrl	78.2
71	115.706	a4	47	47	ctrl	81.6
24	40.904	a5	53	63	ctrl	-132.6
25	44.301	a5	53	63	ctrl	-129.2
26	45.956	a5	53	63	ctrl	-125.8
27	45.131	a5	53	63	ctrl	-122.4
28	44.804	a5	53	63	ctrl	-119
29	50.651	a5	53	63	ctrl	-115.6
30	49.679	a5	53	63	ctrl	-112.2
31	58.863	a5	53	63	ctrl	-108.8
32	66.615	a5	53	63	ctrl	-105.4
33	72.531	a5	53	63	ctrl	-102
34	79.865	a5	53	63	ctrl	-98.6
35	80.489	a5	53	63	ctrl	-95.2
36	89.873	a5	53	63	ctrl	-91.8
37	88.575	a5	53	63	ctrl	-88.4
38	86.730	a5	53	63	ctrl	-85
39	99.593	a5	53	63	ctrl	-81.6
40	101.889	a5	53	63	ctrl	-78.2
41	98.324	a5	53	63	ctrl	-74.8
42	98.788	a5	53	63	ctrl	-71.4
43	95.292	a5	53	63	ctrl	-68
44	90.560	a5	53	63	ctrl	-64.6
45	86.772	a5	53	63	ctrl	-61.2
46	83.044	a5	53	63	ctrl	-57.8
47	83.162	a5	53	63	ctrl	-54.4
48	83.983	a5	53	63	ctrl	-51
49	84.590	a5	53	63	ctrl	-47.6
51	85.634	a5	53	63	ctrl	-40.8
52	84.526	a5	53	63	ctrl	-37.4
53	83.603	a5	53	63	ctrl	-34
54	89.957	a5	53	63	ctrl	-30.6
55	94.311	a5	53	63	ctrl	-27.2
56	98.555	a5	53	63	ctrl	-23.8
57	101.375	a5	53	63	ctrl	-20.4
58	102.558	a5	53	63	ctrl	-17
59	106.881	a5	53	63	ctrl	-13.6
60	105.719	a5	53	63	ctrl	-10.2
61	105.815	a5	53	63	ctrl	-6.8
62	105.263	a5	53	63	ctrl	-3.4
63	107.749	a5	53	63	ctrl	0
64	109.123	a5	53	63	ctrl	3.4
65	113.534	a5	53	63	ctrl	6.8
66	115.681	a5	53	63	ctrl	10.2
67	116.651	a5	53	63	ctrl	13.6
30	61.977	a6	64	54	ctrl	-81.6
31	65.157	a6	64	54	ctrl	-78.2
32	73.474	a6	64	54	ctrl	-74.8
33	83.248	a6	64	54	ctrl	-71.4
34	91.554	a6	64	54	ctrl	-68
35	95.334	a6	64	54	ctrl	-64.6
36	107.114	a6	64	54	ctrl	-61.2
37	103.468	a6	64	54	ctrl	-57.8
38	96.315	a6	64	54	ctrl	-54.4
39	96.724	a6	64	54	ctrl	-51
40	87.488	a6	64	54	ctrl	-47.6
41	83.009	a6	64	54	ctrl	-44.2
43	83.034	a6	64	54	ctrl	-37.4
44	81.740	a6	64	54	ctrl	-34
45	86.622	a6	64	54	ctrl	-30.6
44	85.546	a6	67	65	ctrl	-71.4
45	76.038	a6	67	65	ctrl	-68
46	81.337	a6	67	65	ctrl	-64.6
47	77.614	a6	67	65	ctrl	-61.2
48	74.913	a6	67	65	ctrl	-57.8
49	70.710	a6	67	65	ctrl	-54.4
50	66.846	a6	67	65	ctrl	-51
51	63.696	a6	67	65	ctrl	-47.6
52	65.726	a6	67	65	ctrl	-44.2
53	67.467	a6	67	65	ctrl	-40.8
54	67.410	a6	67	65	ctrl	-37.4
55	71.949	a6	67	65	ctrl	-34
56	74.425	a6	67	65	ctrl	-30.6
57	75.928	a6	67	65	ctrl	-27.2
58	81.883	a6	67	65	ctrl	-23.8
59	90.817	a6	67	65	ctrl	-20.4
60	84.139	a6	67	65	ctrl	-17
61	91.168	a6	67	65	ctrl	-13.6
62	92.248	a6	67	65	ctrl	-10.2
63	89.810	a6	67	65	ctrl	-6.8
64	92.442	a6	67	65	ctrl	-3.4
65	98.305	a6	67	65	ctrl	0
66	101.268	a6	67	65	ctrl	3.4
67	100.819	a6	67	65	ctrl	6.8
68	104.222	a6	67	65	ctrl	10.2
69	101.519	a6	67	65	ctrl	13.6
70	104.222	a6	67	65	ctrl	17
71	104.877	a6	67	65	ctrl	20.4
72	107.573	a6	67	65	ctrl	23.8
73	115.630	a6	67	65	ctrl	27.2
74	114.278	a6	67	65	ctrl	30.6
75	119.145	a6	67	65	ctrl	34
76	116.822	a6	67	65	ctrl	37.4
77	120.864	a6	67	65	ctrl	40.8
78	126.097	a6	67	65	ctrl	44.2
87	61.228	a6	79	107	tkv	-71.66666666
88	62.314	a6	79	107	tkv	-68.08333333
89	73.068	a6	79	107	tkv	-64.49999999
90	68.115	a6	79	107	tkv	-60.91666666
91	68.495	a6	79	107	tkv	-57.33333333
92	68.109	a6	79	107	tkv	-53.75
93	76.355	a6	79	107	tkv	-50.16666666
94	77.547	a6	79	107	tkv	-46.58333333
95	81.520	a6	79	107	tkv	-43
96	77.236	a6	79	107	tkv	-39.41666666
97	75.242	a6	79	107	tkv	-35.83333333
98	72.360	a6	79	107	tkv	-32.25
99	76.036	a6	79	107	tkv	-28.66666666
100	71.267	a6	79	107	tkv	-25.08333333
101	72.754	a6	79	107	tkv	-21.5
102	71.593	a6	79	107	tkv	-17.91666667
103	71.599	a6	79	107	tkv	-14.33333333
104	72.404	a6	79	107	tkv	-10.75
105	72.767	a6	79	107	tkv	-7.166666666
106	71.911	a6	79	107	tkv	-3.583333333
108	71.291	a6	79	107	tkv	3.583333333
110	68.236	a6	79	107	tkv	10.75
111	65.357	a6	79	107	tkv	14.33333333
113	69.448	a6	79	107	tkv	21.5
115	67.740	a6	79	107	tkv	28.66666666
117	63.295	a6	79	107	tkv	35.83333333
118	66.755	a6	79	107	tkv	39.41666666
119	65.047	a6	79	107	tkv	43
120	66.318	a6	79	107	tkv	46.58333333
121	66.053	a6	79	107	tkv	50.16666666
122	68.535	a6	79	107	tkv	53.75
123	65.881	a6	79	107	tkv	57.33333333
124	69.583	a6	79	107	tkv	60.91666666
125	68.429	a6	79	107	tkv	64.49999999
127	65.238	a6	79	107	tkv	71.66666666
128	67.198	a6	79	107	tkv	75.24999999
129	65.831	a6	79	107	tkv	78.83333333
130	64.061	a6	79	107	tkv	82.41666666
131	71.259	a6	79	107	tkv	85.99999999
132	64.343	a6	79	107	tkv	89.58333333
134	62.060	a6	79	107	tkv	96.74999999
135	62.954	a6	79	107	tkv	100.3333333
87	85.794	a5	79	107	tkv	-71.66666666
88	93.271	a5	79	107	tkv	-68.08333333
89	96.484	a5	79	107	tkv	-64.49999999
90	85.825	a5	79	107	tkv	-60.91666666
91	94.515	a5	79	107	tkv	-57.33333333
92	97.255	a5	79	107	tkv	-53.75
93	95.677	a5	79	107	tkv	-50.16666666
94	100.103	a5	79	107	tkv	-46.58333333
95	99.813	a5	79	107	tkv	-43
96	96.529	a5	79	107	tkv	-39.41666666
97	90.867	a5	79	107	tkv	-35.83333333
98	86.414	a5	79	107	tkv	-32.25
99	89.202	a5	79	107	tkv	-28.66666666
100	79.736	a5	79	107	tkv	-25.08333333
101	80.351	a5	79	107	tkv	-21.5
102	71.382	a5	79	107	tkv	-17.91666667
103	78.097	a5	79	107	tkv	-14.33333333
104	83.364	a5	79	107	tkv	-10.75
105	81.961	a5	79	107	tkv	-7.166666666
106	78.560	a5	79	107	tkv	-3.583333333
117	79.001	a5	79	107	tkv	35.83333333
118	79.886	a5	79	107	tkv	39.41666666
119	80.640	a5	79	107	tkv	43
120	80.587	a5	79	107	tkv	46.58333333
121	83.814	a5	79	107	tkv	50.16666666
122	83.510	a5	79	107	tkv	53.75
123	81.729	a5	79	107	tkv	57.33333333
124	80.772	a5	79	107	tkv	60.91666666
125	84.690	a5	79	107	tkv	64.49999999
126	82.463	a5	79	107	tkv	68.08333333
127	86.274	a5	79	107	tkv	71.66666666
128	80.276	a5	79	107	tkv	75.24999999
129	82.371	a5	79	107	tkv	78.83333333
130	83.025	a5	79	107	tkv	82.41666666
131	81.738	a5	79	107	tkv	85.99999999
132	81.546	a5	79	107	tkv	89.58333333
133	84.529	a5	79	107	tkv	93.16666666
134	80.161	a5	79	107	tkv	96.74999999
135	79.865	a5	79	107	tkv	100.3333333
136	82.673	a5	79	107	tkv	103.9166667
137	84.081	a5	79	107	tkv	107.5
138	80.392	a5	79	107	tkv	111.0833333
139	83.763	a5	79	107	tkv	114.6666667
140	83.357	a5	79	107	tkv	118.25
141	82.254	a5	79	107	tkv	121.8333333
64	40.869	a6	85	106	tkv	-150.5
65	37.702	a6	85	106	tkv	-146.9166667
66	39.964	a6	85	106	tkv	-143.3333333
67	41.802	a6	85	106	tkv	-139.75
68	47.482	a6	85	106	tkv	-136.1666667
69	51.037	a6	85	106	tkv	-132.5833333
70	51.365	a6	85	106	tkv	-129
71	53.025	a6	85	106	tkv	-125.4166667
72	57.054	a6	85	106	tkv	-121.8333333
73	55.619	a6	85	106	tkv	-118.25
74	58.258	a6	85	106	tkv	-114.6666667
75	61.650	a6	85	106	tkv	-111.0833333
76	65.612	a6	85	106	tkv	-107.5
77	70.336	a6	85	106	tkv	-103.9166667
78	72.064	a6	85	106	tkv	-100.3333333
79	68.751	a6	85	106	tkv	-96.74999999
80	72.149	a6	85	106	tkv	-93.16666666
81	75.020	a6	85	106	tkv	-89.58333333
82	74.065	a6	85	106	tkv	-85.99999999
83	71.586	a6	85	106	tkv	-82.41666666
84	73.832	a6	85	106	tkv	-78.83333333
85	66.732	a6	85	106	tkv	-75.24999999
86	68.147	a6	85	106	tkv	-71.66666666
87	66.690	a6	85	106	tkv	-68.08333333
88	67.657	a6	85	106	tkv	-64.49999999
89	60.863	a6	85	106	tkv	-60.91666666
90	63.846	a6	85	106	tkv	-57.33333333
91	64.247	a6	85	106	tkv	-53.75
92	61.925	a6	85	106	tkv	-50.16666666
93	60.295	a6	85	106	tkv	-46.58333333
94	61.964	a6	85	106	tkv	-43
95	57.263	a6	85	106	tkv	-39.41666666
99	59.020	a6	85	106	tkv	-25.08333333
100	56.154	a6	85	106	tkv	-21.5
102	53.306	a6	85	106	tkv	-14.33333333
103	62.260	a6	85	106	tkv	-10.75
104	62.842	a6	85	106	tkv	-7.166666666
105	54.492	a6	85	106	tkv	-3.583333333
106	57.269	a6	85	106	tkv	0
107	55.818	a6	85	106	tkv	3.583333333
108	56.755	a6	85	106	tkv	7.166666666
109	59.168	a6	85	106	tkv	10.75
110	54.565	a6	85	106	tkv	14.33333333
111	55.332	a6	85	106	tkv	17.91666667
112	54.864	a6	85	106	tkv	21.5
113	57.206	a6	85	106	tkv	25.08333333
114	58.112	a6	85	106	tkv	28.66666666
115	53.945	a6	85	106	tkv	32.25
116	52.965	a6	85	106	tkv	35.83333333
117	57.661	a6	85	106	tkv	39.41666666
118	55.865	a6	85	106	tkv	43
119	58.301	a6	85	106	tkv	46.58333333
120	57.183	a6	85	106	tkv	50.16666666
121	60.463	a6	85	106	tkv	53.75
122	55.308	a6	85	106	tkv	57.33333333
123	56.724	a6	85	106	tkv	60.91666666
124	56.238	a6	85	106	tkv	64.49999999
125	56.714	a6	85	106	tkv	68.08333333
126	60.463	a6	85	106	tkv	71.66666666
127	58.114	a6	85	106	tkv	75.24999999
128	59.987	a6	85	106	tkv	78.83333333
82	73.068	a5	85	106	tkv	-85.99999999
83	66.874	a5	85	106	tkv	-82.41666666
84	62.989	a5	85	106	tkv	-78.83333333
85	67.206	a5	85	106	tkv	-75.24999999
86	69.131	a5	85	106	tkv	-71.66666666
87	68.070	a5	85	106	tkv	-68.08333333
88	71.230	a5	85	106	tkv	-64.49999999
89	67.900	a5	85	106	tkv	-60.91666666
90	70.790	a5	85	106	tkv	-57.33333333
91	74.727	a5	85	106	tkv	-53.75
92	72.640	a5	85	106	tkv	-50.16666666
93	71.727	a5	85	106	tkv	-46.58333333
94	72.695	a5	85	106	tkv	-43
95	68.033	a5	85	106	tkv	-39.41666666
100	72.778	a5	85	106	tkv	-21.5
101	71.536	a5	85	106	tkv	-17.91666667
102	67.180	a5	85	106	tkv	-14.33333333
103	69.120	a5	85	106	tkv	-10.75
104	63.441	a5	85	106	tkv	-7.166666666
105	61.906	a5	85	106	tkv	-3.583333333
106	60.969	a5	85	106	tkv	0
107	62.910	a5	85	106	tkv	3.583333333
108	68.969	a5	85	106	tkv	7.166666666
109	69.669	a5	85	106	tkv	10.75
110	71.333	a5	85	106	tkv	14.33333333
111	70.374	a5	85	106	tkv	17.91666667
112	71.628	a5	85	106	tkv	21.5
113	68.525	a5	85	106	tkv	25.08333333
114	69.956	a5	85	106	tkv	28.66666666
116	71.727	a5	85	106	tkv	35.83333333
115	73.163	a5	85	106	tkv	32.25
116	72.642	a5	85	106	tkv	35.83333333
117	74.083	a5	85	106	tkv	39.41666666
118	71.310	a5	85	106	tkv	43
119	68.448	a5	85	106	tkv	46.58333333
120	69.843	a5	85	106	tkv	50.16666666
121	68.897	a5	85	106	tkv	53.75
122	69.461	a5	85	106	tkv	57.33333333
123	70.303	a5	85	106	tkv	60.91666666
124	72.226	a5	85	106	tkv	64.49999999
125	72.173	a5	85	106	tkv	68.08333333
126	72.178	a5	85	106	tkv	71.66666666
127	74.989	a5	85	106	tkv	75.24999999
128	75.927	a5	85	106	tkv	78.83333333
129	75.957	a5	85	106	tkv	82.41666666
130	72.246	a5	85	106	tkv	85.99999999
131	76.881	a5	85	106	tkv	89.58333333
132	77.831	a5	85	106	tkv	93.16666666
133	79.236	a5	85	106	tkv	96.74999999
134	77.846	a5	85	106	tkv	100.3333333
135	82.956	a5	85	106	tkv	103.9166667
80	66.318	a4	85	106	tkv	-93.16666666
81	62.585	a4	85	106	tkv	-89.58333333
82	64.711	a4	85	106	tkv	-85.99999999
83	61.228	a4	85	106	tkv	-82.41666666
84	61.183	a4	85	106	tkv	-78.83333333
85	59.235	a4	85	106	tkv	-75.24999999
86	64.206	a4	85	106	tkv	-71.66666666
87	65.250	a4	85	106	tkv	-68.08333333
88	62.039	a4	85	106	tkv	-64.49999999
89	62.583	a4	85	106	tkv	-60.91666666
89	62.506	a4	85	106	tkv	-60.91666666
90	66.185	a4	85	106	tkv	-57.33333333
101	64.061	a4	85	106	tkv	-17.91666667
102	63.177	a4	85	106	tkv	-14.33333333
103	64.565	a4	85	106	tkv	-10.75
104	61.384	a4	85	106	tkv	-7.166666666
105	65.748	a4	85	106	tkv	-3.583333333
106	65.644	a4	85	106	tkv	0
107	63.560	a4	85	106	tkv	3.583333333
108	64.588	a4	85	106	tkv	7.166666666
109	62.793	a4	85	106	tkv	10.75
110	64.430	a4	85	106	tkv	14.33333333
111	63.102	a4	85	106	tkv	17.91666667
112	67.023	a4	85	106	tkv	21.5
113	66.151	a4	85	106	tkv	25.08333333
114	63.245	a4	85	106	tkv	28.66666666
115	65.182	a4	85	106	tkv	32.25
116	66.910	a4	85	106	tkv	35.83333333
117	64.885	a4	85	106	tkv	39.41666666
118	64.430	a4	85	106	tkv	43
119	67.654	a4	85	106	tkv	46.58333333
120	69.195	a4	85	106	tkv	50.16666666
121	68.133	a4	85	106	tkv	53.75
122	70.054	a4	85	106	tkv	57.33333333
123	70.281	a4	85	106	tkv	60.91666666
124	70.696	a4	85	106	tkv	64.49999999
125	67.571	a4	85	106	tkv	68.08333333
126	67.488	a4	85	106	tkv	71.66666666
127	65.490	a4	85	106	tkv	75.24999999
128	72.254	a4	85	106	tkv	78.83333333
129	68.416	a4	85	106	tkv	82.41666666
130	72.840	a4	85	106	tkv	85.99999999
131	67.803	a4	85	106	tkv	89.58333333
132	69.350	a4	85	106	tkv	93.16666666
133	74.991	a4	85	106	tkv	96.74999999
134	74.425	a4	85	106	tkv	100.3333333
135	75.270	a4	85	106	tkv	103.9166667
136	75.194	a4	85	106	tkv	107.5
137	74.587	a4	85	106	tkv	111.0833333
138	76.460	a4	85	106	tkv	114.6666667
139	82.673	a4	85	106	tkv	118.25
53	77.759	a4	91	69	tkv	-57.33333333
54	75.702	a4	91	69	tkv	-53.75
55	82.563	a4	91	69	tkv	-50.16666666
56	79.755	a4	91	69	tkv	-46.58333333
57	79.532	a4	91	69	tkv	-43
58	83.111	a4	91	69	tkv	-39.41666666
59	87.075	a4	91	69	tkv	-35.83333333
60	87.003	a4	91	69	tkv	-32.25
61	91.088	a4	91	69	tkv	-28.66666666
62	91.790	a4	91	69	tkv	-25.08333333
63	93.477	a4	91	69	tkv	-21.5
64	86.671	a4	91	69	tkv	-17.91666667
65	84.940	a4	91	69	tkv	-14.33333333
73	85.425	a4	91	69	tkv	14.33333333
74	84.359	a4	91	69	tkv	17.91666667
75	83.715	a4	91	69	tkv	21.5
76	88.692	a4	91	69	tkv	25.08333333
77	87.638	a4	91	69	tkv	28.66666666
78	83.320	a4	91	69	tkv	32.25
79	84.234	a4	91	69	tkv	35.83333333
80	84.403	a4	91	69	tkv	39.41666666
81	75.068	a4	91	69	tkv	43
82	80.694	a4	91	69	tkv	46.58333333
83	78.021	a4	91	69	tkv	50.16666666
84	80.115	a4	91	69	tkv	53.75
85	89.467	a4	91	69	tkv	57.33333333
87	79.582	a4	91	69	tkv	64.49999999
88	80.378	a4	91	69	tkv	68.08333333
89	79.579	a4	91	69	tkv	71.66666666
90	79.294	a4	91	69	tkv	75.24999999
91	78.045	a4	91	69	tkv	78.83333333
92	81.740	a4	91	69	tkv	82.41666666
93	84.756	a4	91	69	tkv	85.99999999
94	83.856	a4	91	69	tkv	89.58333333
95	75.806	a4	91	69	tkv	93.16666666
53	65.953	a5	91	69	tkv	-57.33333333
54	71.879	a5	91	69	tkv	-53.75
55	78.546	a5	91	69	tkv	-50.16666666
56	73.385	a5	91	69	tkv	-46.58333333
57	72.149	a5	91	69	tkv	-43
58	79.808	a5	91	69	tkv	-39.41666666
59	76.057	a5	91	69	tkv	-35.83333333
60	78.034	a5	91	69	tkv	-32.25
61	79.881	a5	91	69	tkv	-28.66666666
62	74.024	a5	91	69	tkv	-25.08333333
63	77.418	a5	91	69	tkv	-21.5
64	76.704	a5	91	69	tkv	-17.91666667
65	75.563	a5	91	69	tkv	-14.33333333
66	74.928	a5	91	69	tkv	-10.75
67	73.651	a5	91	69	tkv	-7.166666666
68	74.367	a5	91	69	tkv	-3.583333333
69	71.750	a5	91	69	tkv	0
70	75.789	a5	91	69	tkv	3.583333333
71	75.178	a5	91	69	tkv	7.166666666
73	75.846	a5	91	69	tkv	14.33333333
74	75.906	a5	91	69	tkv	17.91666667
75	78.939	a5	91	69	tkv	21.5
76	76.884	a5	91	69	tkv	25.08333333
77	79.257	a5	91	69	tkv	28.66666666
78	79.709	a5	91	69	tkv	32.25
79	74.336	a5	91	69	tkv	35.83333333
80	75.545	a5	91	69	tkv	39.41666666
81	75.178	a5	91	69	tkv	43
82	73.809	a5	91	69	tkv	46.58333333
83	72.664	a5	91	69	tkv	50.16666666
84	73.713	a5	91	69	tkv	53.75
85	79.338	a5	91	69	tkv	57.33333333
86	70.702	a5	91	69	tkv	60.91666666
87	75.387	a5	91	69	tkv	64.49999999
88	74.236	a5	91	69	tkv	68.08333333
89	73.115	a5	91	69	tkv	71.66666666
90	75.465	a5	91	69	tkv	75.24999999
91	78.680	a5	91	69	tkv	78.83333333
92	73.506	a5	91	69	tkv	82.41666666
93	80.292	a5	91	69	tkv	85.99999999
94	77.291	a5	91	69	tkv	89.58333333
95	75.312	a5	91	69	tkv	93.16666666
42	42.685	a6	91	69	tkv	-96.74999999
43	46.970	a6	91	69	tkv	-93.16666666
44	41.379	a6	91	69	tkv	-89.58333333
45	46.689	a6	91	69	tkv	-85.99999999
46	50.514	a6	91	69	tkv	-82.41666666
47	48.631	a6	91	69	tkv	-78.83333333
48	52.683	a6	91	69	tkv	-75.24999999
49	56.370	a6	91	69	tkv	-71.66666666
50	60.472	a6	91	69	tkv	-68.08333333
51	64.980	a6	91	69	tkv	-64.49999999
52	65.585	a6	91	69	tkv	-60.91666666
53	65.671	a6	91	69	tkv	-57.33333333
54	69.366	a6	91	69	tkv	-53.75
55	68.115	a6	91	69	tkv	-50.16666666
56	76.103	a6	91	69	tkv	-46.58333333
57	76.917	a6	91	69	tkv	-43
58	81.765	a6	91	69	tkv	-39.41666666
59	79.233	a6	91	69	tkv	-35.83333333
60	82.972	a6	91	69	tkv	-32.25
61	77.544	a6	91	69	tkv	-28.66666666
62	79.897	a6	91	69	tkv	-25.08333333
63	77.682	a6	91	69	tkv	-21.5
64	74.655	a6	91	69	tkv	-17.91666667
65	71.427	a6	91	69	tkv	-14.33333333
66	74.184	a6	91	69	tkv	-10.75
67	74.481	a6	91	69	tkv	-7.166666666
68	71.935	a6	91	69	tkv	-3.583333333
69	72.337	a6	91	69	tkv	0
70	76.057	a6	91	69	tkv	3.583333333
71	69.835	a6	91	69	tkv	7.166666666
73	72.094	a6	91	69	tkv	14.33333333
74	73.832	a6	91	69	tkv	17.91666667
75	77.801	a6	91	69	tkv	21.5
76	76.038	a6	91	69	tkv	25.08333333
77	74.327	a6	91	69	tkv	28.66666666
78	76.952	a6	91	69	tkv	32.25
79	76.579	a6	91	69	tkv	35.83333333
80	73.182	a6	91	69	tkv	39.41666666
81	76.579	a6	91	69	tkv	43
82	72.743	a6	91	69	tkv	46.58333333
83	76.205	a6	91	69	tkv	50.16666666
84	73.953	a6	91	69	tkv	53.75
85	71.807	a6	91	69	tkv	57.33333333
86	69.641	a6	91	69	tkv	60.91666666
48	43.278	a7	91	69	tkv	-75.24999999
49	45.148	a7	91	69	tkv	-71.66666666
50	48.314	a7	91	69	tkv	-68.08333333
51	56.683	a7	91	69	tkv	-64.49999999
52	65.283	a7	91	69	tkv	-60.91666666
53	68.647	a7	91	69	tkv	-57.33333333
54	72.337	a7	91	69	tkv	-53.75
55	77.078	a7	91	69	tkv	-50.16666666
56	78.034	a7	91	69	tkv	-46.58333333
57	83.921	a7	91	69	tkv	-43
58	85.300	a7	91	69	tkv	-39.41666666
59	78.990	a7	91	69	tkv	-35.83333333
60	73.196	a7	91	69	tkv	-32.25
61	71.230	a7	91	69	tkv	-28.66666666
62	67.602	a7	91	69	tkv	-25.08333333
63	64.150	a7	91	69	tkv	-21.5
64	68.167	a7	91	69	tkv	-17.91666667
65	61.742	a7	91	69	tkv	-14.33333333
66	57.550	a7	91	69	tkv	-10.75
67	58.233	a7	91	69	tkv	-7.166666666
68	58.693	a7	91	69	tkv	-3.583333333
70	58.538	a7	91	69	tkv	3.583333333
71	56.584	a7	91	69	tkv	7.166666666
74	62.252	a7	91	69	tkv	17.91666667
75	63.094	a7	91	69	tkv	21.5
76	66.424	a7	91	69	tkv	25.08333333
77	63.468	a7	91	69	tkv	28.66666666
78	62.374	a7	91	69	tkv	32.25
79	63.951	a7	91	69	tkv	35.83333333
80	66.629	a7	91	69	tkv	39.41666666
81	63.696	a7	91	69	tkv	43
82	63.177	a7	91	69	tkv	46.58333333
83	61.104	a7	91	69	tkv	50.16666666
1	72.670	a4	94	35	ctrl	-121.8333333
2	74.260	a4	94	35	ctrl	-118.25
3	76.632	a4	94	35	ctrl	-114.6666667
4	78.302	a4	94	35	ctrl	-111.0833333
5	78.791	a4	94	35	ctrl	-107.5
6	82.706	a4	94	35	ctrl	-103.9166667
7	92.905	a4	94	35	ctrl	-100.3333333
8	93.351	a4	94	35	ctrl	-96.74999999
9	91.576	a4	94	35	ctrl	-93.16666666
10	96.187	a4	94	35	ctrl	-89.58333333
11	100.511	a4	94	35	ctrl	-85.99999999
12	99.213	a4	94	35	ctrl	-82.41666666
13	99.323	a4	94	35	ctrl	-78.83333333
14	94.607	a4	94	35	ctrl	-75.24999999
15	99.182	a4	94	35	ctrl	-71.66666666
16	96.605	a4	94	35	ctrl	-68.08333333
17	96.791	a4	94	35	ctrl	-64.49999999
18	99.228	a4	94	35	ctrl	-60.91666666
19	96.293	a4	94	35	ctrl	-57.33333333
20	102.987	a4	94	35	ctrl	-53.75
21	103.175	a4	94	35	ctrl	-50.16666666
22	92.049	a4	94	35	ctrl	-46.58333333
23	97.655	a4	94	35	ctrl	-43
24	98.326	a4	94	35	ctrl	-39.41666666
25	100.818	a4	94	35	ctrl	-35.83333333
26	104.977	a4	94	35	ctrl	-32.25
27	101.560	a4	94	35	ctrl	-28.66666666
28	101.771	a4	94	35	ctrl	-25.08333333
29	104.769	a4	94	35	ctrl	-21.5
30	107.231	a4	94	35	ctrl	-17.91666667
31	103.036	a4	94	35	ctrl	-14.33333333
32	102.489	a4	94	35	ctrl	-10.75
33	106.099	a4	94	35	ctrl	-7.166666666
34	108.259	a4	94	35	ctrl	-3.583333333
35	109.139	a4	94	35	ctrl	0
36	110.238	a4	94	35	ctrl	3.583333333
37	109.238	a4	94	35	ctrl	7.166666666
38	108.259	a4	94	35	ctrl	10.75
39	108.574	a4	94	35	ctrl	14.33333333
40	112.099	a4	94	35	ctrl	17.91666667
41	112.588	a4	94	35	ctrl	21.5
42	111.123	a4	94	35	ctrl	25.08333333
43	113.685	a4	94	35	ctrl	28.66666666
44	115.336	a4	94	35	ctrl	32.25
45	109.550	a4	94	35	ctrl	35.83333333
46	114.379	a4	94	35	ctrl	39.41666666
47	116.440	a4	94	35	ctrl	43
48	116.397	a4	94	35	ctrl	46.58333333
49	118.068	a4	94	35	ctrl	50.16666666
50	116.440	a4	94	35	ctrl	53.75
51	116.709	a4	94	35	ctrl	57.33333333
52	118.390	a4	94	35	ctrl	60.91666666
53	120.724	a4	94	35	ctrl	64.49999999
54	125.659	a4	94	35	ctrl	68.08333333
55	119.101	a4	94	35	ctrl	71.66666666
56	121.511	a4	94	35	ctrl	75.24999999
57	123.815	a4	94	35	ctrl	78.83333333
58	126.746	a4	94	35	ctrl	82.41666666
59	120.130	a4	94	35	ctrl	85.99999999
60	123.710	a4	94	35	ctrl	89.58333333
61	135.340	a4	94	35	ctrl	93.16666666
62	129.462	a4	94	35	ctrl	96.74999999
63	129.411	a4	94	35	ctrl	100.3333333
64	128.423	a4	94	35	ctrl	103.9166667
65	133.762	a4	94	35	ctrl	107.5
66	126.859	a4	94	35	ctrl	111.0833333
67	135.706	a4	94	35	ctrl	114.6666667
68	135.112	a4	94	35	ctrl	118.25
69	135.744	a4	94	35	ctrl	121.8333333
70	139.946	a4	94	35	ctrl	125.4166667
71	133.470	a4	94	35	ctrl	129
72	143.723	a4	94	35	ctrl	132.5833333
1	54.708	a3	94	35	ctrl	-121.8333333
2	57.378	a3	94	35	ctrl	-118.25
3	58.860	a3	94	35	ctrl	-114.6666667
4	55.581	a3	94	35	ctrl	-111.0833333
5	58.500	a3	94	35	ctrl	-107.5
6	69.116	a3	94	35	ctrl	-103.9166667
7	69.007	a3	94	35	ctrl	-100.3333333
8	74.169	a3	94	35	ctrl	-96.74999999
9	76.917	a3	94	35	ctrl	-93.16666666
10	80.686	a3	94	35	ctrl	-89.58333333
11	80.804	a3	94	35	ctrl	-85.99999999
12	80.849	a3	94	35	ctrl	-82.41666666
13	82.389	a3	94	35	ctrl	-78.83333333
14	84.251	a3	94	35	ctrl	-75.24999999
15	86.513	a3	94	35	ctrl	-71.66666666
16	86.006	a3	94	35	ctrl	-68.08333333
17	89.013	a3	94	35	ctrl	-64.49999999
18	89.501	a3	94	35	ctrl	-60.91666666
19	84.001	a3	94	35	ctrl	-57.33333333
20	84.013	a3	94	35	ctrl	-53.75
21	83.506	a3	94	35	ctrl	-50.16666666
22	88.070	a3	94	35	ctrl	-46.58333333
23	92.005	a3	94	35	ctrl	-43
24	90.050	a3	94	35	ctrl	-39.41666666
25	90.312	a3	94	35	ctrl	-35.83333333
26	89.069	a3	94	35	ctrl	-32.25
27	87.464	a3	94	35	ctrl	-28.66666666
28	96.449	a3	94	35	ctrl	-25.08333333
29	97.828	a3	94	35	ctrl	-21.5
30	97.417	a3	94	35	ctrl	-17.91666667
31	96.573	a3	94	35	ctrl	-14.33333333
32	100.450	a3	94	35	ctrl	-10.75
33	100.679	a3	94	35	ctrl	-7.166666666
34	100.679	a3	94	35	ctrl	-3.583333333
35	101.600	a3	94	35	ctrl	0
36	105.201	a3	94	35	ctrl	3.583333333
37	105.429	a3	94	35	ctrl	7.166666666
38	103.036	a3	94	35	ctrl	10.75
39	106.698	a3	94	35	ctrl	14.33333333
40	107.067	a3	94	35	ctrl	17.91666667
41	105.596	a3	94	35	ctrl	21.5
42	109.108	a3	94	35	ctrl	25.08333333
43	103.900	a3	94	35	ctrl	28.66666666
44	106.425	a3	94	35	ctrl	32.25
45	108.780	a3	94	35	ctrl	35.83333333
46	112.375	a3	94	35	ctrl	39.41666666
47	111.150	a3	94	35	ctrl	43
48	112.872	a3	94	35	ctrl	46.58333333
49	109.673	a3	94	35	ctrl	50.16666666
50	116.234	a3	94	35	ctrl	53.75
51	117.388	a3	94	35	ctrl	57.33333333
52	114.797	a3	94	35	ctrl	60.91666666
53	116.407	a3	94	35	ctrl	64.49999999
54	118.950	a3	94	35	ctrl	68.08333333
55	115.521	a3	94	35	ctrl	71.66666666
56	118.946	a3	94	35	ctrl	75.24999999
57	120.033	a3	94	35	ctrl	78.83333333
58	126.259	a3	94	35	ctrl	82.41666666
59	126.176	a3	94	35	ctrl	85.99999999
60	128.757	a3	94	35	ctrl	89.58333333
61	131.214	a3	94	35	ctrl	93.16666666
62	130.225	a3	94	35	ctrl	96.74999999
63	133.653	a3	94	35	ctrl	100.3333333
65	133.653	a3	94	35	ctrl	107.5
66	130.231	a3	94	35	ctrl	111.0833333
67	140.071	a3	94	35	ctrl	114.6666667
68	138.262	a3	94	35	ctrl	118.25
69	136.369	a3	94	35	ctrl	121.8333333
70	139.539	a3	94	35	ctrl	125.4166667
64	57.337	a5	97	86	ctrl	-78.83333333
65	59.243	a5	97	86	ctrl	-75.24999999
66	65.933	a5	97	86	ctrl	-71.66666666
67	74.733	a5	97	86	ctrl	-68.08333333
68	74.506	a5	97	86	ctrl	-64.49999999
69	78.035	a5	97	86	ctrl	-60.91666666
70	77.046	a5	97	86	ctrl	-57.33333333
71	80.117	a5	97	86	ctrl	-53.75
72	80.802	a5	97	86	ctrl	-50.16666666
73	79.974	a5	97	86	ctrl	-46.58333333
74	86.459	a5	97	86	ctrl	-43
75	85.812	a5	97	86	ctrl	-39.41666666
76	85.568	a5	97	86	ctrl	-35.83333333
77	85.398	a5	97	86	ctrl	-32.25
78	87.092	a5	97	86	ctrl	-28.66666666
79	84.445	a5	97	86	ctrl	-25.08333333
80	90.373	a5	97	86	ctrl	-21.5
81	87.707	a5	97	86	ctrl	-17.91666667
82	84.399	a5	97	86	ctrl	-14.33333333
83	90.030	a5	97	86	ctrl	-10.75
84	95.071	a5	97	86	ctrl	-7.166666666
85	91.334	a5	97	86	ctrl	-3.583333333
86	94.418	a5	97	86	ctrl	0
87	93.676	a5	97	86	ctrl	3.583333333
88	97.336	a5	97	86	ctrl	7.166666666
89	97.687	a5	97	86	ctrl	10.75
90	94.000	a5	97	86	ctrl	14.33333333
91	100.001	a5	97	86	ctrl	17.91666667
92	99.333	a5	97	86	ctrl	21.5
93	101.342	a5	97	86	ctrl	25.08333333
94	100.353	a5	97	86	ctrl	28.66666666
95	97.669	a5	97	86	ctrl	32.25
96	103.675	a5	97	86	ctrl	35.83333333
97	104.667	a5	97	86	ctrl	39.41666666
98	103.387	a5	97	86	ctrl	43
99	108.013	a5	97	86	ctrl	46.58333333
100	107.346	a5	97	86	ctrl	50.16666666
101	104.347	a5	97	86	ctrl	53.75
102	113.012	a5	97	86	ctrl	57.33333333
103	111.358	a5	97	86	ctrl	60.91666666
104	107.667	a5	97	86	ctrl	64.49999999
105	114.669	a5	97	86	ctrl	68.08333333
106	112.667	a5	97	86	ctrl	71.66666666
107	116.456	a5	97	86	ctrl	75.24999999
108	114.669	a5	97	86	ctrl	78.83333333
109	116.714	a5	97	86	ctrl	82.41666666
110	119.538	a5	97	86	ctrl	85.99999999
111	117.674	a5	97	86	ctrl	89.58333333
112	122.410	a5	97	86	ctrl	93.16666666
113	125.016	a5	97	86	ctrl	96.74999999
64	66.219	a6	97	86	ctrl	-78.83333333
65	67.235	a6	97	86	ctrl	-75.24999999
66	57.293	a6	97	86	ctrl	-71.66666666
67	58.588	a6	97	86	ctrl	-68.08333333
68	64.994	a6	97	86	ctrl	-64.49999999
69	63.869	a6	97	86	ctrl	-60.91666666
70	68.546	a6	97	86	ctrl	-57.33333333
71	74.636	a6	97	86	ctrl	-53.75
72	72.502	a6	97	86	ctrl	-50.16666666
73	74.502	a6	97	86	ctrl	-46.58333333
74	76.735	a6	97	86	ctrl	-43
75	77.131	a6	97	86	ctrl	-39.41666666
77	83.054	a6	97	86	ctrl	-32.25
77	78.602	a6	97	86	ctrl	-32.25
78	79.002	a6	97	86	ctrl	-28.66666666
79	86.571	a6	97	86	ctrl	-25.08333333
80	86.093	a6	97	86	ctrl	-21.5
81	88.051	a6	97	86	ctrl	-17.91666667
82	82.683	a6	97	86	ctrl	-14.33333333
83	86.552	a6	97	86	ctrl	-10.75
84	92.549	a6	97	86	ctrl	-7.166666666
85	90.550	a6	97	86	ctrl	-3.583333333
86	93.034	a6	97	86	ctrl	0
87	93.005	a6	97	86	ctrl	3.583333333
88	95.533	a6	97	86	ctrl	7.166666666
89	93.012	a6	97	86	ctrl	10.75
90	92.586	a6	97	86	ctrl	14.33333333
91	90.000	a6	97	86	ctrl	17.91666667
92	93.134	a6	97	86	ctrl	21.5
93	93.500	a6	97	86	ctrl	25.08333333
94	89.500	a6	97	86	ctrl	28.66666666
95	96.083	a6	97	86	ctrl	32.25
96	97.604	a6	97	86	ctrl	35.83333333
97	97.021	a6	97	86	ctrl	39.41666666
98	94.005	a6	97	86	ctrl	43
99	99.011	a6	97	86	ctrl	46.58333333
100	98.103	a6	97	86	ctrl	50.16666666
101	102.176	a6	97	86	ctrl	53.75
102	98.082	a6	97	86	ctrl	57.33333333
103	100.125	a6	97	86	ctrl	60.91666666
104	97.532	a6	97	86	ctrl	64.49999999
105	108.518	a6	97	86	ctrl	68.08333333
106	103.030	a6	97	86	ctrl	71.66666666
107	102.544	a6	97	86	ctrl	75.24999999
108	102.240	a6	97	86	ctrl	78.83333333
109	107.168	a6	97	86	ctrl	82.41666666
64	53.050	a4	97	86	ctrl	-78.83333333
65	51.510	a4	97	86	ctrl	-75.24999999
66	56.009	a4	97	86	ctrl	-71.66666666
67	64.018	a4	97	86	ctrl	-68.08333333
68	66.115	a4	97	86	ctrl	-64.49999999
69	73.744	a4	97	86	ctrl	-60.91666666
70	72.887	a4	97	86	ctrl	-57.33333333
71	71.449	a4	97	86	ctrl	-53.75
72	74.379	a4	97	86	ctrl	-50.16666666
73	75.168	a4	97	86	ctrl	-46.58333333
74	76.448	a4	97	86	ctrl	-43
75	75.048	a4	97	86	ctrl	-39.41666666
76	79.412	a4	97	86	ctrl	-35.83333333
77	77.732	a4	97	86	ctrl	-32.25
80	81.685	a4	97	86	ctrl	-21.5
82	82.623	a4	97	86	ctrl	-14.33333333
83	85.828	a4	97	86	ctrl	-10.75
84	84.926	a4	97	86	ctrl	-7.166666666
85	86.083	a4	97	86	ctrl	-3.583333333
86	90.057	a4	97	86	ctrl	0
87	88.738	a4	97	86	ctrl	3.583333333
88	94.133	a4	97	86	ctrl	7.166666666
89	92.764	a4	97	86	ctrl	10.75
90	90.003	a4	97	86	ctrl	14.33333333
91	91.731	a4	97	86	ctrl	17.91666667
92	91.444	a4	97	86	ctrl	21.5
93	90.898	a4	97	86	ctrl	25.08333333
94	99.906	a4	97	86	ctrl	28.66666666
95	97.417	a4	97	86	ctrl	32.25
96	104.931	a4	97	86	ctrl	35.83333333
97	100.450	a4	97	86	ctrl	39.41666666
98	104.347	a4	97	86	ctrl	43
99	101.178	a4	97	86	ctrl	46.58333333
100	105.683	a4	97	86	ctrl	50.16666666
101	105.385	a4	97	86	ctrl	53.75
103	107.594	a4	97	86	ctrl	60.91666666
104	115.027	a4	97	86	ctrl	64.49999999
105	113.540	a4	97	86	ctrl	68.08333333
106	115.510	a4	97	86	ctrl	71.66666666
107	123.004	a4	97	86	ctrl	75.24999999
108	113.004	a4	97	86	ctrl	78.83333333
109	118.026	a4	97	86	ctrl	82.41666666
110	116.017	a4	97	86	ctrl	85.99999999
111	117.004	a4	97	86	ctrl	89.58333333
112	116.004	a4	97	86	ctrl	93.16666666
113	124.049	a4	97	86	ctrl	96.74999999
114	126.016	a4	97	86	ctrl	100.3333333
64	73.616	a7	97	86	ctrl	-78.83333333
65	74.246	a7	97	86	ctrl	-75.24999999
66	78.000	a7	97	86	ctrl	-71.66666666
67	77.901	a7	97	86	ctrl	-68.08333333
68	81.947	a7	97	86	ctrl	-64.49999999
69	82.292	a7	97	86	ctrl	-60.91666666
70	80.164	a7	97	86	ctrl	-57.33333333
71	81.512	a7	97	86	ctrl	-53.75
72	81.119	a7	97	86	ctrl	-50.16666666
73	81.995	a7	97	86	ctrl	-46.58333333
74	81.555	a7	97	86	ctrl	-43
75	85.972	a7	97	86	ctrl	-39.41666666
76	86.326	a7	97	86	ctrl	-35.83333333
77	81.187	a7	97	86	ctrl	-32.25
78	92.439	a7	97	86	ctrl	-28.66666666
79	90.588	a7	97	86	ctrl	-25.08333333
80	90.022	a7	97	86	ctrl	-21.5
81	88.036	a7	97	86	ctrl	-17.91666667
82	92.022	a7	97	86	ctrl	-14.33333333
83	94.505	a7	97	86	ctrl	-10.75
84	95.047	a7	97	86	ctrl	-7.166666666
85	92.305	a7	97	86	ctrl	-3.583333333
86	94.001	a7	97	86	ctrl	0
87	92.512	a7	97	86	ctrl	3.583333333
88	97.063	a7	97	86	ctrl	7.166666666
89	100.450	a7	97	86	ctrl	10.75
90	97.915	a7	97	86	ctrl	14.33333333
91	97.032	a7	97	86	ctrl	17.91666667
92	90.554	a7	97	86	ctrl	21.5
93	90.810	a7	97	86	ctrl	25.08333333
94	97.329	a7	97	86	ctrl	28.66666666
95	90.512	a7	97	86	ctrl	32.25
96	90.554	a7	97	86	ctrl	35.83333333
97	92.655	a7	97	86	ctrl	39.41666666
98	93.227	a7	97	86	ctrl	43
99	95.474	a7	97	86	ctrl	46.58333333
100	92.067	a7	97	86	ctrl	50.16666666
101	93.409	a7	97	86	ctrl	53.75
