# Supplementary material for: Automorphy as a self-organizing DPP-dependent process that translates patterns into mechanical programs during Drosophila embryogenesis
Source: Sci Adv. 2025 Jun 27;11(26):eadv0311. doi: 10.1126/sciadv.adv0311 (PMC12204166; doi:10.1126/sciadv.adv0311)
Supplement: Supplementary file 3 — Tables S1 to S14 [file sciadv.adv0311_tables_s1_to_s14.zip › adv0311_table_s5.csv]

	Time	Areanorm	Area	Minornorm	Minor	Majornorm	Major	dArea	dMinor	dMajor	geno	Source	batch
1	0	1	79948	1	199.538	1	510.144	-350.4	-0.0846000000000004	-2.0282	tkv/+	ctrl1.csv	2
2	10	0.956171511482464	76444	0.995760206076036	198.692	0.96024259816836	489.862	-431.6	-0.4358	-1.729	tkv/+	ctrl1.csv	2
3	20	0.902186421173763	72128	0.973919754633203	194.334	0.926350207000376	472.572	-292	-0.0171999999999997	-1.8734	tkv/+	ctrl1.csv	2
4	30	0.865662680742483	69208	0.973057763433531	194.162	0.889627242504077	453.838	-609.2	-0.851600000000002	-2.096	tkv/+	ctrl1.csv	2
5	40	0.789463151048181	63116	0.93037917589632	185.646	0.848540804165098	432.878	-759.2	-1.503	-1.8526	tkv/+	ctrl1.csv	2
6	50	0.694501425926852	55524	0.855055177459932	170.616	0.81222556768285	414.352	-498	-1.0572	-1.2244	tkv/+	ctrl1.csv	2
7	60	0.632210937109121	50544	0.802072788140605	160.044	0.788224501317275	402.108	-692.8	-1.1008	-2.949	tkv/+	ctrl1.csv	2
8	70	0.545554610496823	43616	0.746905351361645	149.036	0.730417293940534	372.618	-492.8	-1.3836	-0.827600000000001	tkv/+	ctrl1.csv	2
9	80	0.483914544453895	38688	0.677565175555533	135.2	0.714194423535315	364.342	-775.2	-1.9966	-2.2524	tkv/+	ctrl1.csv	2
10	90	0.386951518487017	30936	0.577504034319277	115.234	0.670042184167608	341.818	-636	-1.6784	-2.398	tkv/+	ctrl1.csv	2
11	100	0.30739980987642	24576	0.49338973027694	98.45	0.623035848701543	317.838	-771.6	-2.3372	-3.191	tkv/+	ctrl1.csv	2
12	110	0.21088707659979	16860	0.376259158656497	75.078	0.560484882699787	285.928	-483.2	-1.1782	-4.3978	tkv/+	ctrl1.csv	2
13	120	0.150447791064192	12028	0.317212761479017	63.296	0.474277850959729	241.95	-508.4	-1.7346	-4.954	tkv/+	ctrl1.csv	2
14	130	0.0868564566968529	6944	0.23028195130752	45.95	0.377168015305482	192.41	-342.8	-1.476	-4.8884	tkv/+	ctrl1.csv	2
15	140	0.0439785860809526	3516	0.156311078591546	31.19	0.281344091080166	143.526	-306	-2.3572	-6.732	tkv/+	ctrl1.csv	2
16	150	0.00570370740981638	456	0.0381781916226483	7.618	0.149381351147911	76.206	NA	NA	NA	tkv/+	ctrl1.csv	2
17	0	1	84228	1	207.928	1	515.766	-453.6	-0.793199999999999	-0.842199999999997	tkv/+	ctrl10.csv	2
18	10	0.946146174668756	79692	0.961852179600631	199.996	0.983670889511911	507.344	-187.6	0.4768	-2.3478	tkv/+	ctrl10.csv	2
19	20	0.92387329629102	77816	0.984783194182602	204.764	0.938150246429582	483.866	-541.2	-0.5798	-2.0532	tkv/+	ctrl10.csv	2
20	30	0.859619129030726	72404	0.956898541802932	198.966	0.898341495949714	463.334	-619.6	-0.890600000000001	-1.9796	tkv/+	ctrl10.csv	2
21	40	0.786056893194662	66208	0.914066407602632	190.06	0.859959749188586	443.538	-343.2	-0.146199999999999	-1.9734	tkv/+	ctrl10.csv	2
22	50	0.745310348102769	62776	0.90703512754415	188.598	0.821698211979851	423.804	-786.4	-1.9096	-1.1324	tkv/+	ctrl10.csv	2
23	60	0.651944721470295	54912	0.815195644646224	169.502	0.799742518894227	412.48	-457.6	-0.830200000000002	-1.4902	tkv/+	ctrl10.csv	2
24	70	0.597615994681104	50336	0.775268362125351	161.2	0.770849571317225	397.578	-500	-0.913399999999999	-1.798	tkv/+	ctrl10.csv	2
25	80	0.538253312437669	45336	0.731339694509638	152.066	0.73598880112299	379.598	-608	-1.7662	-0.771600000000001	tkv/+	ctrl10.csv	2
26	90	0.466068290829653	39256	0.646396829671809	134.404	0.721028528441192	371.882	-695.6	-1.929	-1.462	tkv/+	ctrl10.csv	2
27	100	0.383482927292587	32300	0.553624331499365	115.114	0.692682340441208	357.262	-686.8	-2.2002	-0.95	tkv/+	ctrl10.csv	2
28	110	0.301942346963005	25432	0.447808856912008	93.112	0.674263134832463	347.762	-585.6	-1.1356	-4.2896	tkv/+	ctrl10.csv	2
29	120	0.232416773519495	19576	0.393193797853103	81.756	0.59109363548586	304.866	-704.4	-2.5956	-1.891	tkv/+	ctrl10.csv	2
30	130	0.148786626774944	12532	0.268362125351083	55.8	0.554429722005716	285.956	-367.2	-0.594	-5.9704	tkv/+	ctrl10.csv	2
31	140	0.105190672935366	8860	0.239794544265323	49.86	0.438671800777872	226.252	-468.8	-1.604	-6.9186	tkv/+	ctrl10.csv	2
32	150	0.0495322220639217	4172	0.162652456619599	33.82	0.304529573488753	157.066	-200	-0.9474	-4.3474	tkv/+	ctrl10.csv	2
33	160	0.0257871491665479	2172	0.117088607594937	24.346	0.220239410895639	113.592	NA	NA	NA	tkv/+	ctrl10.csv	2
34	0	0.98065931822821	76868	0.90662112861911	186.88	1	523.71	151.6	0.741800000000001	-1.0058	tkv/+	ctrl11.csv	2
35	10	1	78384	0.942608476286579	194.298	0.980794714632144	513.652	-112.8	1.183	-3.6444	tkv/+	ctrl11.csv	2
36	20	0.985609308022045	77256	1	206.128	0.911206583796376	477.208	-493.6	-0.4458	-2.0616	tkv/+	ctrl11.csv	2
37	30	0.922637272912839	72320	0.978372661647132	201.67	0.871841286208016	456.592	-357.2	-0.192999999999998	-1.836	tkv/+	ctrl11.csv	2
38	40	0.877066748315983	68748	0.969009547465652	199.74	0.836783716178801	438.232	-694.8	-0.3714	-3.6826	tkv/+	ctrl11.csv	2
39	50	0.788426209430496	61800	0.950991616859427	196.026	0.766466174027611	401.406	-662	-0.597200000000001	-3.1736	tkv/+	ctrl11.csv	2
40	60	0.703970197999592	55180	0.922019327796321	190.054	0.705867751236371	369.67	-583.2	-1.3896	-1.299	tkv/+	ctrl11.csv	2
41	70	0.629567258624209	49348	0.854604905689669	176.158	0.68106394760459	356.68	-586	-1.177	-1.9852	tkv/+	ctrl11.csv	2
42	80	0.554807103490508	43488	0.797504463246138	164.388	0.643157472647076	336.828	-602.8	-1.713	-1.2936	tkv/+	ctrl11.csv	2
43	90	0.477903653806899	37460	0.714400760692385	147.258	0.618456779515381	323.892	-552	-1.8986	-0.685199999999998	tkv/+	ctrl11.csv	2
44	100	0.407481118595632	31940	0.622292944190018	128.272	0.6053732027267	317.04	-649.2	-1.87	-2.133	tkv/+	ctrl11.csv	2
45	110	0.324658093488467	25448	0.531572615074129	109.572	0.564644555192759	295.71	-546	-1.5942	-2.39	tkv/+	ctrl11.csv	2
46	120	0.255001020616452	19988	0.454232321664209	93.63	0.519008611636211	271.81	-552.4	-1.7878	-2.8698	tkv/+	ctrl11.csv	2
47	130	0.184527454582568	14464	0.36749980594582	75.752	0.464211109201657	243.112	-608	-2.2642	-4.2114	tkv/+	ctrl11.csv	2
48	140	0.10696060420494	8384	0.257655437398122	53.11	0.383796375856867	200.998	-469.2	-2.2982	-4.4974	tkv/+	ctrl11.csv	2
49	150	0.0471014492753623	3692	0.146161608321043	30.128	0.297920604914934	156.024	-313.6	-1.8498	-9.515	tkv/+	ctrl11.csv	2
50	160	0.00709328434374362	556	0.0564212528137856	11.63	0.116236084856123	60.874	NA	NA	NA	tkv/+	ctrl11.csv	2
51	0	1	72280	1	195.25	1	471.342	-217.6	-0.177600000000001	-0.999199999999996	tkv/+	ctrl12.csv	2
52	10	0.969894853348091	70104	0.990903969270166	193.474	0.978800955569417	461.35	-358.4	-0.712599999999998	-0.684400000000005	tkv/+	ctrl12.csv	2
53	20	0.920309905921417	66520	0.954407170294494	186.348	0.964280713367364	454.506	-405.6	-0.807400000000001	-0.838599999999997	tkv/+	ctrl12.csv	2
54	30	0.864194798007748	62464	0.913055057618438	178.274	0.946488961306228	446.12	-674	-0.870599999999999	-2.7704	tkv/+	ctrl12.csv	2
55	40	0.770946319867183	55724	0.868466069142126	169.568	0.887712107132401	418.416	-281.2	-0.4364	-1.0616	tkv/+	ctrl12.csv	2
56	50	0.732042058660764	52912	0.8461152368758	165.204	0.865189183225768	407.8	-525.2	-0.906200000000001	-1.9162	tkv/+	ctrl12.csv	2
57	60	0.659380188157167	47660	0.799702944942382	156.142	0.824535050982089	388.638	-463.6	-1.2776	-0.654199999999997	tkv/+	ctrl12.csv	2
58	70	0.595240730492529	43024	0.734268886043534	143.366	0.810655532500817	382.096	-224.8	-0.396600000000001	-0.966199999999998	tkv/+	ctrl12.csv	2
59	80	0.564139457664637	40776	0.713956466069142	139.4	0.790156616639298	372.434	-524.4	-1.6028	-0.573600000000005	tkv/+	ctrl12.csv	2
60	90	0.491588267847261	35532	0.631866837387964	123.372	0.777987109147922	366.698	-489.2	-1.1636	-1.7552	tkv/+	ctrl12.csv	2
61	100	0.423907028223575	30640	0.572271446862996	111.736	0.740748755680589	349.146	-669.6	-2.2258	-0.843000000000001	tkv/+	ctrl12.csv	2
62	110	0.331267293857222	23944	0.458274007682458	89.478	0.722863653143577	340.716	-484.4	-1.3054	-2.2504	tkv/+	ctrl12.csv	2
63	120	0.264250138350858	19100	0.391416133162612	76.424	0.675119127936827	318.212	-530.8	-1.337	-3.9708	tkv/+	ctrl12.csv	2
64	130	0.190813503043719	13792	0.322939820742638	63.054	0.590874566662848	278.504	-561.6	-1.5728	-5.854	tkv/+	ctrl12.csv	2
65	140	0.1131156613171	8176	0.242386683738796	47.326	0.466676001714254	219.964	-270.8	-0.777	-4.3954	tkv/+	ctrl12.csv	2
66	150	0.075650249031544	5468	0.202591549295775	39.556	0.373423119518312	176.01	-341.6	-1.6996	-6.0202	tkv/+	ctrl12.csv	2
67	160	0.0283895960154953	2052	0.115544174135723	22.56	0.245698452503702	115.808	-114.4	-0.8006	-3.6374	tkv/+	ctrl12.csv	2
68	170	0.0125622578859989	908	0.0745403329065301	14.554	0.168527311378999	79.434	NA	NA	NA	tkv/+	ctrl12.csv	2
69	0	1	84812	0.981319692487311	198.362	1	544.39	-383.2	-0.660599999999999	-0.668999999999994	tkv/+	ctrl13.csv	2
70	10	0.954817714474367	80980	0.948639048570778	191.756	0.987711015999559	537.7	-133.6	0.503399999999999	-2.2398	tkv/+	ctrl13.csv	2
71	20	0.939065226618875	79644	0.973542827177473	196.79	0.946567717996289	515.302	-130	0.434999999999999	-1.9376	tkv/+	ctrl13.csv	2
72	30	0.92373720699901	78344	0.995062778893627	201.14	0.910975587354654	495.926	-443.6	0.0998000000000019	-3.039	tkv/+	ctrl13.csv	2
73	40	0.871433287742301	73908	1	202.138	0.855151637612741	465.536	-616	-1.022	-1.6078	tkv/+	ctrl13.csv	2
74	50	0.798802056312786	67748	0.94944048125538	191.918	0.825617663807197	449.458	-350	-0.0634000000000015	-2.1804	tkv/+	ctrl13.csv	2
75	60	0.75753431118238	64248	0.946304010131692	191.284	0.785565495325043	427.654	-445.2	-1	-0.768200000000002	tkv/+	ctrl13.csv	2
76	70	0.705041739376503	59796	0.896832856761222	181.284	0.771454288285971	419.972	-431.2	-0.5946	-1.7066	tkv/+	ctrl13.csv	2
77	80	0.654199877375843	55484	0.867417308967141	175.338	0.74010543911534	402.906	-621.2	-1.4782	-1.2172	tkv/+	ctrl13.csv	2
78	90	0.580955525161534	49272	0.794289050054913	160.556	0.717746468524403	390.734	-553.6	-1.2118	-1.5586	tkv/+	ctrl13.csv	2
79	100	0.515681743149554	43736	0.734339906400578	148.438	0.689116258564632	375.148	-364	-0.736999999999998	-1.3254	tkv/+	ctrl13.csv	2
80	110	0.472763288213932	40096	0.697879666366542	141.068	0.66476974228035	361.894	-607.2	-1.6968	-1.2812	tkv/+	ctrl13.csv	2
81	120	0.401169645804839	34024	0.613937013327529	124.1	0.641235143922556	349.082	-640	-2.0872	-0.836199999999997	tkv/+	ctrl13.csv	2
82	130	0.325708626137811	27624	0.510680822012684	103.228	0.625874832381197	340.72	-712.8	-1.7216	-3.7316	tkv/+	ctrl13.csv	2
83	140	0.241663915483658	20496	0.425511284370084	86.012	0.557328385899814	303.404	-641.6	-1.9628	-3.3352	tkv/+	ctrl13.csv	2
84	150	0.166014243267462	14080	0.328409304534526	66.384	0.49606348389941	270.052	-433.6	-1.333	-3.6202	tkv/+	ctrl13.csv	2
85	160	0.114889402443051	9744	0.26246425709169	53.054	0.429563364499715	233.85	-402.4	-1.5222	-4.1346	tkv/+	ctrl13.csv	2
86	170	0.0674432863274065	5720	0.187159267431161	37.832	0.353614136923896	192.504	-286.8	-1.0864	-5.7856	tkv/+	ctrl13.csv	2
87	180	0.0336273168891195	2852	0.133413806409483	26.968	0.247337386799904	134.648	-142.8	-0.8538	-3.6276	tkv/+	ctrl13.csv	2
88	190	0.0167900768759138	1424	0.0911753356617756	18.43	0.180701335439666	98.372	NA	NA	NA	tkv/+	ctrl13.csv	2
89	0	1	72404	0.99599878954978	177.732	1	518.69	-364	0.0713999999999999	-2.80460000000001	tkv/+	ctrl14.csv	2
90	10	0.949726534445611	68764	1	178.446	0.945929167710964	490.644	-598.4	-1.5144	-0.115600000000001	tkv/+	ctrl14.csv	2
91	20	0.867079166896856	62780	0.915133990114656	163.302	0.943700476199657	489.488	-59.6	0.604400000000001	-2.1956	tkv/+	ctrl14.csv	2
92	30	0.858847577481907	62184	0.949004180536409	169.346	0.901370760955484	467.532	-485.6	-0.5988	-2.0706	tkv/+	ctrl14.csv	2
93	40	0.791779459698359	57328	0.915447810542125	163.358	0.86145096300295	446.826	-692.8	-1.0706	-2.6452	tkv/+	ctrl14.csv	2
94	50	0.69609413844539	50400	0.85545206953364	152.652	0.810453257244211	420.374	-682	-1.6546	-1.2694	tkv/+	ctrl14.csv	2
95	60	0.601900447489089	43580	0.762729341089181	136.106	0.785980065164164	407.68	-544	-1.3292	-1.2274	tkv/+	ctrl14.csv	2
96	70	0.526766476990221	38140	0.688241821055109	122.814	0.762316605294106	395.406	-351.2	-0.988799999999999	-0.497800000000001	tkv/+	ctrl14.csv	2
97	80	0.478260869565217	34628	0.632830099862143	112.926	0.752719350671885	390.428	-590.8	-1.7938	-0.545600000000002	tkv/+	ctrl14.csv	2
98	90	0.396663167780786	28720	0.532306692220616	94.988	0.742200543677341	384.972	-572	-1.336	-2.6218	tkv/+	ctrl14.csv	2
99	100	0.317662007623888	23000	0.457438104524618	81.628	0.691653974435597	358.754	-560.8	-1.546	-2.4092	tkv/+	ctrl14.csv	2
100	110	0.240207723330203	17392	0.370801250798561	66.168	0.645206192523472	334.662	-547.2	-1.3588	-4.602	tkv/+	ctrl14.csv	2
101	120	0.164631788298989	11920	0.294654965647871	52.58	0.556482677514508	288.642	-602.4	-2.2618	-3.8094	tkv/+	ctrl14.csv	2
102	130	0.0814319650848019	5896	0.167905136567925	29.962	0.483039966068364	250.548	-332	-0.8842	-9.5252	tkv/+	ctrl14.csv	2
103	140	0.0355781448538755	2576	0.11835513264517	21.12	0.29940041257784	155.296	NA	NA	NA	tkv/+	ctrl14.csv	2
104	0	1	86100	1	203.738	1	538.076	-234.8	-0.2548	-0.805000000000007	tkv/+	ctrl15.csv	2
105	10	0.972729384436702	83752	0.987493741962717	201.19	0.985039288130301	530.026	-537.2	-0.206200000000001	-2.886	tkv/+	ctrl15.csv	2
106	20	0.910336817653891	78380	0.977372900489845	199.128	0.931403742222288	501.166	-511.2	-0.213999999999999	-2.7596	tkv/+	ctrl15.csv	2
107	30	0.850963995354239	73268	0.966869214383178	196.988	0.880117306848847	473.57	-502	-0.4352	-2.248	tkv/+	ctrl15.csv	2
108	40	0.792659698025552	68248	0.945508447123266	192.636	0.838338822025141	451.09	-433.6	-0.623599999999999	-1.4528	tkv/+	ctrl15.csv	2
109	50	0.742299651567944	63912	0.914900509477859	186.4	0.811338918665765	436.562	-716.4	-1.2288	-2.1576	tkv/+	ctrl15.csv	2
110	60	0.659094076655052	56748	0.854587754861636	174.112	0.771240493907924	414.986	-456.4	-1.0552	-0.875999999999999	tkv/+	ctrl15.csv	2
111	70	0.606085946573751	52184	0.802795747479606	163.56	0.754960265836053	406.226	-541.2	-0.8892	-2.1194	tkv/+	ctrl15.csv	2
112	80	0.543228803716609	46772	0.759151459227047	154.668	0.715571777964451	385.032	-364	-0.9846	-0.582599999999996	tkv/+	ctrl15.csv	2
113	90	0.500952380952381	43132	0.710824686607309	144.822	0.704744311212542	379.206	-469.6	-1.316	-0.750800000000004	tkv/+	ctrl15.csv	2
114	100	0.446411149825784	38436	0.646231925315847	131.662	0.690790891992953	371.698	-650.8	-1.8848	-1.1354	tkv/+	ctrl15.csv	2
115	110	0.37082462253194	31928	0.553720955344609	112.814	0.669689783599343	360.344	-674	-1.7744	-2.3014	tkv/+	ctrl15.csv	2
116	120	0.292543554006969	25188	0.466628709420923	95.07	0.626918873913722	337.33	-478.8	-1.66	-0.6322	tkv/+	ctrl15.csv	2
117	130	0.236933797909408	20400	0.385151518126221	78.47	0.615169604293817	331.008	-427.6	-0.6044	-4.7548	tkv/+	ctrl15.csv	2
118	140	0.187270615563298	16124	0.355485967271692	72.426	0.526802905165813	283.46	-620.4	-2.2376	-3.11	tkv/+	ctrl15.csv	2
119	150	0.115214866434379	9920	0.245658640018062	50.05	0.469004378563623	252.36	-451.2	-1.1456	-7.3952	tkv/+	ctrl15.csv	2
120	160	0.0628106852497096	5408	0.189429561495646	38.594	0.331566544503007	178.408	-291.6	-1.2136	-5.849	tkv/+	ctrl15.csv	2
121	170	0.0289430894308943	2492	0.129862863088869	26.458	0.222864428073358	119.918	-150	-1.086	-3.8944	tkv/+	ctrl15.csv	2
122	180	0.0115214866434379	992	0.076559110229805	15.598	0.150488035147451	80.974	NA	NA	NA	tkv/+	ctrl15.csv	2
123	0	1	75768	0.993334276151417	210.716	1	457.824	-152	0.141399999999999	-1.2176	tkv/+	ctrl17.csv	2
124	10	0.979938760426565	74248	1	212.13	0.973404627105613	445.648	-331.6	-0.1172	-1.7538	tkv/+	ctrl17.csv	2
125	20	0.936173582515046	70932	0.99447508603215	210.958	0.935097329978332	428.11	-316.8	-0.246000000000001	-1.4294	tkv/+	ctrl17.csv	2
126	30	0.89436173582515	67764	0.982878423608165	208.498	0.903875725169497	413.816	-312.8	-0.406	-1.1262	tkv/+	ctrl17.csv	2
127	40	0.853077816492451	64636	0.963739216518173	204.438	0.879276752638568	402.554	-342.8	0.215800000000002	-2.5332	tkv/+	ctrl17.csv	2
128	50	0.807834441980783	61208	0.973912223636449	206.596	0.823945446285035	377.222	-343.2	-0.9976	-0.308599999999996	tkv/+	ctrl17.csv	2
129	60	0.762538274733397	57776	0.926884457643898	196.62	0.81720486475152	374.136	-489.6	-1.2722	-0.801600000000002	tkv/+	ctrl17.csv	2
130	70	0.697919966212649	52880	0.866911799368312	183.898	0.799695953029985	366.12	-626.4	-1.4512	-1.572	tkv/+	ctrl17.csv	2
131	80	0.61524654207581	46616	0.798500919247631	169.386	0.765359614174879	350.4	-586.4	-1.588	-1.2384	tkv/+	ctrl17.csv	2
132	90	0.537852391510928	40752	0.723641163437515	153.506	0.738309918221849	338.016	-523.6	-0.9066	-2.4944	tkv/+	ctrl17.csv	2
133	100	0.468746700454018	35516	0.680903219723754	144.44	0.683826099112323	313.072	-508.8	-2.1154	0.117399999999998	tkv/+	ctrl17.csv	2
134	110	0.401594340618731	30428	0.581181351058313	123.286	0.686390403299084	314.246	-521.2	-1.5418	-1.6604	tkv/+	ctrl17.csv	2
135	120	0.332805405976138	25216	0.508499505020506	107.868	0.650123191444747	297.642	-503.6	-1.3812	-2.4466	tkv/+	ctrl17.csv	2
136	130	0.266339351705205	20180	0.443388488191204	94.056	0.596683441671909	273.176	-438.8	-1.35	-2.3572	tkv/+	ctrl17.csv	2
137	140	0.208425720620843	15792	0.379748267571772	80.556	0.545196407353044	249.604	-544	-2.268	-2.1864	tkv/+	ctrl17.csv	2
138	150	0.136627600042234	10352	0.272832696931127	57.876	0.497440064304187	227.74	-360	-1.2346	-3.8924	tkv/+	ctrl17.csv	2
139	160	0.0891141378946257	6752	0.214632536652053	45.53	0.412420493464738	188.816	-221.6	-0.7128	-3.8418	tkv/+	ctrl17.csv	2
140	170	0.0598669623059867	4536	0.181030500164993	38.402	0.328506150835255	150.398	-186.4	-0.9836	-3.13	tkv/+	ctrl17.csv	2
141	180	0.0352655474606694	2672	0.134662706830717	28.566	0.260139267491438	119.098	-107.2	-0.4776	-3.3464	tkv/+	ctrl17.csv	2
142	190	0.021117094287826	1600	0.112148211002687	23.79	0.187045676941357	85.634	NA	NA	NA	tkv/+	ctrl17.csv	2
143	0	1	85496	0.99579766536965	204.736	0.98470599129549	531.692	-327.6	-1.0856	0.825800000000004	tkv/+	ctrl18.csv	2
144	10	0.961682417890895	82220	0.942996108949416	193.88	1	539.95	-34.4	0.662	-2.001	tkv/+	ctrl18.csv	2
145	20	0.957658837840367	81876	0.975194552529183	200.5	0.962941013056764	519.94	-472.4	0.3084	-3.7424	tkv/+	ctrl18.csv	2
146	30	0.902404790867409	77152	0.990194552529183	203.584	0.893630891749236	482.516	-298.8	0.163	-2.2368	tkv/+	ctrl18.csv	2
147	40	0.867455787405259	74164	0.998122568093385	205.214	0.852204833780906	460.148	-146.4	0.0385999999999996	-0.993200000000002	tkv/+	ctrl18.csv	2
148	50	0.850332179283241	72700	1	205.6	0.833810538012779	450.216	-752.8	-0.717599999999999	-3.2024	tkv/+	ctrl18.csv	2
149	60	0.762281276317021	65172	0.965097276264592	198.424	0.774501342716918	418.192	-410.8	-0.563800000000001	-1.49	tkv/+	ctrl18.csv	2
150	70	0.714232244783382	61064	0.937675097276265	192.786	0.746906195018057	403.292	-621.2	-1.3512	-1.3722	tkv/+	ctrl18.csv	2
151	80	0.64157387480116	54852	0.871955252918288	179.274	0.721492730808408	389.57	-696.8	-2.1126	-0.405599999999998	tkv/+	ctrl18.csv	2
152	90	0.560072985870684	47884	0.76920233463035	158.148	0.713980924159644	385.514	-572	-1.1702	-1.893	tkv/+	ctrl18.csv	2
153	100	0.493169271077009	42164	0.712285992217899	146.446	0.678922122418742	366.584	-612.8	-1.4672	-1.8392	tkv/+	ctrl18.csv	2
154	110	0.42149340320015	36036	0.640924124513619	131.774	0.644859709232336	348.192	-626	-1.9396	-1.083	tkv/+	ctrl18.csv	2
155	120	0.348273603443436	29776	0.54658560311284	112.378	0.624802296508936	337.362	-470	-1.1844	-1.9782	tkv/+	ctrl18.csv	2
156	130	0.293300271357724	25076	0.48897859922179	100.534	0.588165570886193	317.58	40	-0.0368000000000009	0.625200000000001	tkv/+	ctrl18.csv	2
157	140	0.297978852811827	25476	0.487188715953307	100.166	0.599744420779702	323.832	-658.4	-1.9632	-2.5148	tkv/+	ctrl18.csv	2
158	150	0.22096940207729	18892	0.39170233463035	80.534	0.553169737938698	298.684	-664	-2.135	-3.51	tkv/+	ctrl18.csv	2
159	160	0.143304949939178	12252	0.287859922178988	59.184	0.488163718862858	263.584	-556.8	-1.7912	-5.7386	tkv/+	ctrl18.csv	2
160	170	0.0781790960980631	6684	0.200739299610895	41.272	0.381883507732197	206.198	-277.6	-0.9256	-5.0784	tkv/+	ctrl18.csv	2
161	180	0.0457097408065874	3908	0.155719844357977	32.016	0.287830354662469	155.414	-217.6	-0.9934	-5.5552	tkv/+	ctrl18.csv	2
162	190	0.0202582576962665	1732	0.107402723735409	22.082	0.184946754329105	99.862	-138	-1.209	-5.5008	tkv/+	ctrl18.csv	2
163	200	0.00411715167961074	352	0.0485992217898833	9.992	0.0830706546902491	44.854	NA	NA	NA	tkv/+	ctrl18.csv	2
164	0	1	82412	0.987957726893483	213.142	1	492.304	-309.2	-0.145599999999999	-1.5214	tkv/+	ctrl19.csv	2
165	10	0.962481192059409	79320	0.9812088625197	211.686	0.96909633072248	477.09	-222.8	0.122799999999998	-1.6076	tkv/+	ctrl19.csv	2
166	20	0.935446294228996	77092	0.986900899230555	212.914	0.936441710812831	461.014	-202.4	0.282600000000002	-1.7982	tkv/+	ctrl19.csv	2
167	30	0.910886764063486	75068	1	215.74	0.899915499366245	443.032	-656.8	-0.829400000000001	-2.26	tkv/+	ctrl19.csv	2
168	40	0.83118963257778	68500	0.961555576156485	207.446	0.854008905066788	420.432	-684.8	-0.9672	-2.3526	tkv/+	ctrl19.csv	2
169	50	0.748094937630442	61652	0.916723834244924	197.774	0.806221359160194	396.906	-502.4	-1.077	-1.1346	tkv/+	ctrl19.csv	2
170	60	0.687132941804592	56628	0.866802632798739	187.004	0.783174623809679	385.56	-507.6	-1.3826	-0.654000000000002	tkv/+	ctrl19.csv	2
171	70	0.625539969907295	51552	0.802716232502086	173.178	0.769890149176119	379.02	-487.2	-0.828	-1.8584	tkv/+	ctrl19.csv	2
172	80	0.566422365674902	46680	0.764336701585241	164.898	0.73214111605837	360.436	-553.2	-1.8598	-0.232599999999997	tkv/+	ctrl19.csv	2
173	90	0.499296218997233	41148	0.678131083711875	146.3	0.727416393122948	358.11	-720	-2.1234	-1.25	tkv/+	ctrl19.csv	2
174	100	0.411930301412416	33948	0.579707054788171	125.066	0.702025577691833	345.61	-642	-2.4638	0.339599999999996	tkv/+	ctrl19.csv	2
175	110	0.334029024899286	27528	0.465504774265319	100.428	0.708923754428158	349.006	-438	-1.221	-1.49179999999999	tkv/+	ctrl19.csv	2
176	120	0.280881425035189	23148	0.408908871790118	88.218	0.678621339660048	334.088	-682.8	-2.0074	-2.9154	tkv/+	ctrl19.csv	2
177	130	0.198029413192254	16320	0.31586168536201	68.144	0.619401833013748	304.934	-681.2	-2.0612	-5.024	tkv/+	ctrl19.csv	2
178	140	0.11537154783284	9508	0.220320756466117	47.532	0.517351067633007	254.694	-361.2	-0.634399999999999	-7.2434	tkv/+	ctrl19.csv	2
179	150	0.0715429791777896	5896	0.190914990266061	41.188	0.370218401638012	182.26	-373.2	-1.8886	-5.8712	tkv/+	ctrl19.csv	2
180	160	0.0262583118963258	2164	0.103374432186892	22.302	0.250958757190679	123.548	NA	NA	NA	tkv/+	ctrl19.csv	2
181	0	1	77304	1	220.16	1	447.07	-364.8	-0.5066	-1.1066	tkv/+	ctrl2.csv	2
182	10	0.952809686432785	73656	0.976989462209302	215.094	0.975247724070056	436.004	-223.6	-0.2322	-0.862200000000001	tkv/+	ctrl2.csv	2
183	20	0.923884921866915	71420	0.966442587209302	212.772	0.95596215357774	427.382	-513.2	-0.674599999999998	-1.7724	tkv/+	ctrl2.csv	2
184	30	0.857497671530581	66288	0.935801235465116	206.026	0.916317355224014	409.658	-411.6	-0.935000000000002	-0.716800000000001	tkv/+	ctrl2.csv	2
185	40	0.804253337472835	62172	0.893332122093023	196.676	0.900284071845572	402.49	-648.8	-0.837799999999999	-2.5962	tkv/+	ctrl2.csv	2
186	50	0.720324950843423	55684	0.855277979651163	188.298	0.842212628894804	376.528	-498.4	-1.4102	-0.5952	tkv/+	ctrl2.csv	2
187	60	0.655852219807513	50700	0.791224563953488	174.196	0.828899277518062	370.576	-604.4	-0.948599999999999	-2.5378	tkv/+	ctrl2.csv	2
188	70	0.577667391079375	44656	0.748137718023256	164.71	0.772134117699689	345.198	-464	-1.4002	-0.713	tkv/+	ctrl2.csv	2
189	80	0.517644623822829	40016	0.68453851744186	150.708	0.7561858321963	338.068	-485.6	-1.579	-0.625599999999997	tkv/+	ctrl2.csv	2
190	90	0.454827693262962	35160	0.612817950581395	134.918	0.742192497819134	331.812	-531.2	-1.9758	-0.180400000000003	tkv/+	ctrl2.csv	2
191	100	0.386111973507192	29848	0.523074127906977	115.16	0.738157335540296	330.008	-611.6	-1.7936	-1.9214	tkv/+	ctrl2.csv	2
192	110	0.30699575701128	23732	0.441606104651163	97.224	0.695179725770014	310.794	-349.6	-1.2446	-0.687799999999999	tkv/+	ctrl2.csv	2
193	120	0.261771706509366	20236	0.38507449127907	84.778	0.679795110385398	303.916	-389.6	-0.772800000000001	-3.3902	tkv/+	ctrl2.csv	2
194	130	0.211373279519818	16340	0.349972747093023	77.05	0.603963585120898	270.014	-517.2	-1.5546	-3.8818	tkv/+	ctrl2.csv	2
195	140	0.14446859153472	11168	0.279360465116279	61.504	0.517136018967947	231.196	-280	-0.8828	-2.8932	tkv/+	ctrl2.csv	2
196	150	0.108247956121287	8368	0.239262354651163	52.676	0.452421321045921	202.264	-381.6	-1.5042	-4.8262	tkv/+	ctrl2.csv	2
197	160	0.0588844044292663	4552	0.170939316860465	37.634	0.344469546156083	154.002	-201.6	-1.1538	-3.0274	tkv/+	ctrl2.csv	2
198	170	0.0328055469315947	2536	0.118531976744186	26.096	0.276753081172971	123.728	-201.2	-1.745	-4.657	tkv/+	ctrl2.csv	2
199	180	0.00677843319879954	524	0.0392714389534884	8.646	0.172585948509182	77.158	NA	NA	NA	tkv/+	ctrl2.csv	2
200	0	1	65420	1	181.39	1	459.208	-181.6	-0.160199999999998	-0.877200000000005	tkv/+	ctrl20.csv	2
201	10	0.972240904922042	63604	0.991168201113623	179.788	0.980897545338931	450.436	-424.4	-0.748400000000001	-1.1796	tkv/+	ctrl20.csv	2
202	20	0.907367777438092	59360	0.94990903577926	172.304	0.955209839549834	438.64	-511.2	-0.906399999999999	-1.5518	tkv/+	ctrl20.csv	2
203	30	0.829226536227453	54248	0.899939357186174	163.24	0.921416874270483	423.122	-624.8	-1.5406	-0.971800000000002	tkv/+	ctrl20.csv	2
204	40	0.733720574747784	48000	0.815006339930537	147.834	0.900254350969495	413.404	-291.2	-0.6196	-0.809199999999998	tkv/+	ctrl20.csv	2
205	50	0.689208193213085	45088	0.780847896796957	141.638	0.882632706747269	405.312	-658.4	-1.598	-1.5168	tkv/+	ctrl20.csv	2
206	60	0.58856618771018	38504	0.692750427256188	125.658	0.849601923311441	390.144	-414.8	-1.007	-1.1704	tkv/+	ctrl20.csv	2
207	70	0.525160501375726	34356	0.637234687689509	115.588	0.824114562464069	378.44	-675.6	-1.8956	-1.478	tkv/+	ctrl20.csv	2
208	80	0.421889330479976	27600	0.532730580517118	96.632	0.791928712043344	363.66	-472	-1.2948	-1.554	tkv/+	ctrl20.csv	2
209	90	0.349740140629777	22880	0.46134847566018	83.684	0.758087838190972	348.12	-609.6	-1.4574	-3.8904	tkv/+	ctrl20.csv	2
210	100	0.256557627636808	16784	0.381002260323061	69.11	0.673368059789899	309.216	-446.4	-1.4468	-2.2146	tkv/+	ctrl20.csv	2
211	110	0.188321614185264	12320	0.301240421191907	54.642	0.625141548056654	287.07	-432.8	-1.6934	-1.7216	tkv/+	ctrl20.csv	2
212	120	0.122164475695506	7992	0.207883565797453	37.708	0.587650912005017	269.854	-416	-0.9594	-9.631	tkv/+	ctrl20.csv	2
213	130	0.0585753592173647	3832	0.154992006174541	28.114	0.377920245291894	173.544	-212.4	-1.0574	-4.9556	tkv/+	ctrl20.csv	2
214	140	0.0261082237847753	1708	0.09669772313799	17.54	0.270004006898835	123.988	NA	NA	NA	tkv/+	ctrl20.csv	2
215	0	1	85928	0.929406771242538	205.832	1	531.536	-232.8	1.326	-4.56999999999999	tkv/+	ctrl21.csv	2
216	10	0.972907550507402	83600	0.989280521615056	219.092	0.914022756690046	485.836	-414.8	0.2374	-2.9056	tkv/+	ctrl21.csv	2
217	20	0.924634577786053	79452	1	221.466	0.859358538273983	456.78	-309.6	-0.0830000000000013	-1.615	tkv/+	ctrl21.csv	2
218	30	0.888604412996928	76356	0.99625224639448	220.636	0.82897489539749	440.63	-251.6	0.0372000000000014	-1.5232	tkv/+	ctrl21.csv	2
219	40	0.8593240852807	73840	0.99793196246828	221.008	0.80031832274766	425.398	-327.2	-0.0998000000000019	-1.7006	tkv/+	ctrl21.csv	2
220	50	0.821245694069453	70568	0.993425627410076	220.01	0.768324252731706	408.392	-642.8	-0.8482	-2.2318	tkv/+	ctrl21.csv	2
221	60	0.74643887906154	64140	0.95512629478114	211.528	0.726336504018543	386.074	-176.8	-0.0205999999999989	-1.0274	tkv/+	ctrl21.csv	2
222	70	0.725863513639326	62372	0.954196129428445	211.322	0.70700761566479	375.8	-769.6	-1.928	-1.3298	tkv/+	ctrl21.csv	2
223	80	0.636300158272042	54676	0.867139877001436	192.042	0.681989554799675	362.502	-451.2	-0.815000000000001	-1.5176	tkv/+	ctrl21.csv	2
224	90	0.583791080904944	50164	0.830339645814707	183.892	0.653438337196352	347.326	-659.2	-1.8032	-1.284	tkv/+	ctrl21.csv	2
225	100	0.507075691276417	43572	0.748918569893347	165.86	0.629281930104452	334.486	-635.6	-1.449	-2.1446	tkv/+	ctrl21.csv	2
226	110	0.433106787077553	37216	0.683490919599397	151.37	0.588934709972608	313.04	-834	-2.3102	-2.6408	tkv/+	ctrl21.csv	2
227	120	0.336048785029327	28876	0.579176939123838	128.268	0.539252280184221	286.632	-738	-2.4284	-2.342	tkv/+	ctrl21.csv	2
228	130	0.25016292710176	21496	0.469525796284757	103.984	0.495191294663014	263.212	-620	-2.0576	-2.9714	tkv/+	ctrl21.csv	2
229	140	0.178009496322503	15296	0.37661762979419	83.408	0.439289154450498	233.498	-544.8	-1.8912	-3.9084	tkv/+	ctrl21.csv	2
230	150	0.114607578437762	9848	0.291223031977821	64.496	0.365758857349267	194.414	-506	-2.3198	-4.6794	tkv/+	ctrl21.csv	2
231	160	0.0557210688017875	4788	0.186475576386443	41.298	0.277723427952199	147.62	-319.6	-1.7892	-6.1016	tkv/+	ctrl21.csv	2
232	170	0.0185271390000931	1592	0.105686651675652	23.406	0.162931579422654	86.604	NA	NA	NA	tkv/+	ctrl21.csv	2
233	0	1	73380	0.978199754914581	189.984	1	491.782	-64	0.1096	-0.708599999999996	tkv/+	ctrl22.csv	2
234	10	0.991278277459798	72740	0.983842898186574	191.08	0.98559117657824	484.696	-338	-0.0358000000000004	-2.1656	tkv/+	ctrl22.csv	2
235	20	0.945216680294358	69360	0.981999608687145	190.722	0.941555404630507	463.04	1.2	0.349599999999998	-0.825600000000003	tkv/+	ctrl22.csv	2
236	30	0.945380212591987	69372	1	194.218	0.924767478272893	454.784	-654.8	-1.5084	-0.824599999999998	tkv/+	ctrl22.csv	2
237	40	0.856146088852548	62824	0.922334696063187	179.134	0.907999886128407	446.538	-604.8	-0.203999999999999	-3.834	tkv/+	ctrl22.csv	2
238	50	0.773725810847642	56776	0.911831035228455	177.094	0.830038512999662	408.198	-435.6	-0.860399999999998	-1.2074	tkv/+	ctrl22.csv	2
239	60	0.714363586808395	52420	0.867530301001967	168.49	0.805486984070177	396.124	-476	-0.412800000000001	-2.6924	tkv/+	ctrl22.csv	2
240	70	0.649495775415645	47660	0.846275834371685	164.362	0.750739148647165	369.2	-562.4	-1.6318	-0.767199999999997	tkv/+	ctrl22.csv	2
241	80	0.572853638593622	42036	0.762256845400529	148.044	0.735138740336165	361.528	-538.8	-1.5112	-1.051	tkv/+	ctrl22.csv	2
242	90	0.499427636958299	36648	0.684447373569906	132.932	0.713767482339736	351.018	-446.4	-1.181	-1.27	tkv/+	ctrl22.csv	2
243	100	0.438593622240393	32184	0.623639415502168	121.122	0.687943031668504	338.318	-571.6	-1.6008	-1.7714	tkv/+	ctrl22.csv	2
244	110	0.360697737803216	26468	0.541216571069623	105.114	0.651923006535416	320.604	-640	-1.9452	-2.2324	tkv/+	ctrl22.csv	2
245	120	0.273480512401199	20068	0.441061075698442	85.662	0.606528909150803	298.28	-523.2	-1.7176	-2.246	tkv/+	ctrl22.csv	2
246	130	0.20218043063505	14836	0.352624370552678	68.486	0.560858266467662	275.82	-587.2	-1.9878	-4.1018	tkv/+	ctrl22.csv	2
247	140	0.1221586263287	8964	0.250275463654244	48.608	0.47745139106352	234.802	-300	-0.7772	-4.885	tkv/+	ctrl22.csv	2
248	150	0.0812755519215045	5964	0.210258575415255	40.836	0.378118759938347	185.952	-278.8	-1.2132	-4.5076	tkv/+	ctrl22.csv	2
249	160	0.0432815481057509	3176	0.147792686568701	28.704	0.286460260847286	140.876	-199.2	-1.0448	-5.83	tkv/+	ctrl22.csv	2
250	170	0.0161351866993731	1184	0.0939974667641516	18.256	0.167911798317141	82.576	NA	NA	NA	tkv/+	ctrl22.csv	2
251	0	1	78848	1	197.194	1	509.104	-153.2	-0.304599999999999	-0.205599999999998	tkv/+	ctrl23.csv	2
252	10	0.980570211038961	77316	0.984553282554236	194.148	0.995961532417738	507.048	-152.4	0.192600000000002	-1.4882	tkv/+	ctrl23.csv	2
253	20	0.961241883116883	75792	0.994320314005497	196.074	0.966729784091266	492.166	-550	0.0453999999999979	-3.6766	tkv/+	ctrl23.csv	2
254	30	0.891487418831169	70292	0.996622615292555	196.528	0.894512712530249	455.4	-420.8	-0.107999999999998	-2.4898	tkv/+	ctrl23.csv	2
255	40	0.838118912337662	66084	0.991145775226427	195.448	0.845607184386687	430.502	-346.8	-0.554400000000001	-1.0682	tkv/+	ctrl23.csv	2
256	50	0.794135551948052	62616	0.963031329553638	189.904	0.824625223922813	419.82	-480	-0.2334	-2.736	tkv/+	ctrl23.csv	2
257	60	0.733258928571429	57816	0.95119526963295	187.57	0.770883748703605	392.46	-476.4	-1.3328	-0.479399999999998	tkv/+	ctrl23.csv	2
258	70	0.67283887987013	53052	0.883607006298366	174.242	0.761467205129011	387.666	-676.8	-1.418	-1.9492	tkv/+	ctrl23.csv	2
259	80	0.587002840909091	46284	0.811698124689392	160.062	0.723180332505736	368.174	-406.4	-1.3858	-0.0493999999999971	tkv/+	ctrl23.csv	2
260	90	0.535460633116883	42220	0.741422152803838	146.204	0.722210000314278	367.68	-694.8	-1.635	-2.183	tkv/+	ctrl23.csv	2
261	100	0.447341720779221	35272	0.658508879580515	129.854	0.679330745780823	345.85	-568	-1.5426	-1.6578	tkv/+	ctrl23.csv	2
262	110	0.375304383116883	29592	0.580281347302656	114.428	0.646767654546026	329.272	-537.2	-1.7756	-1.0278	tkv/+	ctrl23.csv	2
263	120	0.307173295454545	24220	0.490238039696948	96.672	0.626579245105126	318.994	-797.2	-2.8032	-1.7604	tkv/+	ctrl23.csv	2
264	130	0.20606737012987	16248	0.348083613091676	68.64	0.592000848549609	301.39	-587.6	-1.363	-6.1326	tkv/+	ctrl23.csv	2
265	140	0.131544237012987	10372	0.27896386299786	55.01	0.471542160344448	240.064	-300.4	-0.7594	-4.2212	tkv/+	ctrl23.csv	2
266	150	0.0934456168831169	7368	0.240453563495847	47.416	0.388627863854929	197.852	-330.8	-1.2222	-5.0972	tkv/+	ctrl23.csv	2
267	160	0.0514914772727273	4060	0.178473990080834	35.194	0.288506866966278	146.88	-200.8	-0.919	-4.6408	tkv/+	ctrl23.csv	2
268	170	0.0260247564935065	2052	0.131870138036654	26.004	0.197350639554983	100.472	-96	-0.9796	-1.469	tkv/+	ctrl23.csv	2
269	180	0.0138494318181818	1092	0.0821931701775916	16.208	0.168496024387944	85.782	NA	NA	NA	tkv/+	ctrl23.csv	2
270	0	1	86580	1	211.62	1	520.92	-453.2	-0.383199999999999	-1.8164	tkv/+	ctrl24.csv	2
271	10	0.947655347655348	82048	0.981892070692751	207.788	0.965130922214544	502.756	-555.2	-0.860400000000001	-1.37739999999999	tkv/+	ctrl24.csv	2
272	20	0.883529683529684	76496	0.941234287874492	199.184	0.938689242110113	488.982	-425.2	-0.175399999999999	-2.3074	tkv/+	ctrl24.csv	2
273	30	0.834419034419034	72244	0.932945846328324	197.43	0.894394532749751	465.908	-366.4	-0.0102000000000004	-2.3404	tkv/+	ctrl24.csv	2
274	40	0.792099792099792	68580	0.932463850297703	197.328	0.849466328802887	442.504	-978	-2.0648	-1.8764	tkv/+	ctrl24.csv	2
275	50	0.679140679140679	58800	0.83489273225593	176.68	0.813445442678338	423.74	-45.2	1.0114	-2.6024	tkv/+	ctrl24.csv	2
276	60	0.673920073920074	58348	0.882685946507892	186.794	0.763487675650772	397.716	-633.6	-1.6326	-0.923399999999998	tkv/+	ctrl24.csv	2
277	70	0.600739200739201	52012	0.80553822890086	170.468	0.74576134531214	388.482	-394	-0.3756	-2.134	tkv/+	ctrl24.csv	2
278	80	0.555232155232155	48072	0.787789433890936	166.712	0.704795362051755	367.142	-533.6	-1.3296	-1.2464	tkv/+	ctrl24.csv	2
279	90	0.493601293601294	42736	0.724959833664115	153.416	0.680868463487676	354.678	-613.2	-1.7398	-1.2036	tkv/+	ctrl24.csv	2
280	100	0.422776622776623	36604	0.642746432284283	136.018	0.657763188205483	342.642	-671.2	-1.7512	-2.1482	tkv/+	ctrl24.csv	2
281	110	0.345252945252945	29892	0.559994329458463	118.506	0.616524610304845	321.16	-706.8	-2.3802	-1.4304	tkv/+	ctrl24.csv	2
282	120	0.263617463617464	22824	0.447519138077686	94.704	0.589065499500883	306.856	-414.4	-1.1654	-2.0474	tkv/+	ctrl24.csv	2
283	130	0.215754215754216	18680	0.392448728853605	83.05	0.549761959609921	286.382	-468	-1.0304	-4.135	tkv/+	ctrl24.csv	2
284	140	0.161700161700162	14000	0.343757678858331	72.746	0.470383168240805	245.032	-472.8	-1.6604	-3.475	tkv/+	ctrl24.csv	2
285	150	0.107091707091707	9272	0.265296285795293	56.142	0.403674268601705	210.282	-476.4	-1.6038	-6.7162	tkv/+	ctrl24.csv	2
286	160	0.0520674520674521	4508	0.189509498157074	40.104	0.274744682484835	143.12	-280	-1.7598	-4.6492	tkv/+	ctrl24.csv	2
287	170	0.0197274197274197	1708	0.106351006521123	22.506	0.185494893649697	96.628	NA	NA	NA	tkv/+	ctrl24.csv	2
288	0	1	84824	0.983597962111095	198.854	1	543.118	-230	0.331599999999997	-2.33920000000001	tkv/+	ctrl25.csv	2
289	10	0.972885032537961	82524	1	202.17	0.956930169871004	519.726	-448	-0.128999999999999	-2.5058	tkv/+	ctrl25.csv	2
290	20	0.920069791568424	78044	0.993619231339961	200.88	0.910792866375263	494.668	-500.8	-0.401399999999998	-2.2306	tkv/+	ctrl25.csv	2
291	30	0.861029897198906	73036	0.973764653509423	196.866	0.869722601718227	472.362	-1244.8	-1.7928	-4.1244	tkv/+	ctrl25.csv	2
292	40	0.714278977647836	60588	0.88508680813177	178.938	0.793783303075943	431.118	-459.2	-0.788799999999998	-1.4302	tkv/+	ctrl25.csv	2
293	50	0.66014335565406	55996	0.846070138991938	171.05	0.767450167366944	416.816	-580	-0.647200000000001	-2.8482	tkv/+	ctrl25.csv	2
294	60	0.59176648118457	50196	0.814057476381263	164.578	0.715008524850953	388.334	-666	-1.2738	-2.3268	tkv/+	ctrl25.csv	2
295	70	0.513250966707536	43536	0.751051095612603	151.84	0.67216700606498	365.066	-799.2	-1.8338	-2.6074	tkv/+	ctrl25.csv	2
296	80	0.419032349335094	35544	0.660345253994163	133.502	0.624159022532857	338.992	-643.2	-1.7358	-1.985	tkv/+	ctrl25.csv	2
297	90	0.343204753371687	29112	0.574486818024435	116.144	0.587610795444084	319.142	-753.2	-2.5486	-1.6066	tkv/+	ctrl25.csv	2
298	100	0.254409129491653	21580	0.448424593164169	90.658	0.558029746758531	303.076	-667.2	-1.7744	-4.275	tkv/+	ctrl25.csv	2
299	110	0.175752145619164	14908	0.360656872928723	72.914	0.479317570030822	260.326	-519.2	-1.4596	-4.8198	tkv/+	ctrl25.csv	2
300	120	0.114543053852683	9716	0.28846020675669	58.318	0.390574423974164	212.128	-485.6	-2.3066	-3.6596	tkv/+	ctrl25.csv	2
301	130	0.0572951051589173	4860	0.174368106049364	35.252	0.323193118254228	175.532	-271.6	-1.1726	-5.95	tkv/+	ctrl25.csv	2
302	140	0.0252758653211355	2144	0.116367413562843	23.526	0.213640498013323	116.032	NA	NA	NA	tkv/+	ctrl25.csv	2
303	0	1	94660	1	223.304	1	539.736	-501.6	-0.7102	-1.18099999999999	tkv/+	ctrl26.csv	2
304	10	0.947010352841749	89644	0.968195822734926	216.202	0.978118932218714	527.926	-425.6	-0.157599999999999	-2.13720000000001	tkv/+	ctrl26.csv	2
305	20	0.902049440101416	85388	0.961138179342959	214.626	0.93852179584093	506.554	-386.8	-0.4364	-1.2912	tkv/+	ctrl26.csv	2
306	30	0.861187407563913	81520	0.941595314011393	210.262	0.914598989135429	493.642	-254.8	0.599000000000001	-2.8674	tkv/+	ctrl26.csv	2
307	40	0.834270019015424	78972	0.968419732741017	216.252	0.861473016437666	464.968	-949.2	-1.459	-2.629	tkv/+	ctrl26.csv	2
308	50	0.733995351785337	69480	0.903082792963852	201.662	0.812764017964338	438.678	-506.4	-0.786799999999999	-1.546	tkv/+	ctrl26.csv	2
309	60	0.68049862666385	64416	0.867848314405474	193.794	0.784120384780708	423.218	-740.8	-1.3236	-2.1214	tkv/+	ctrl26.csv	2
310	70	0.602239594337629	57008	0.808574857593236	180.558	0.74481598411075	402.004	-358.8	-0.406999999999999	-1.6614	tkv/+	ctrl26.csv	2
311	80	0.564335516585675	53420	0.790348583097481	176.488	0.714034268605392	385.39	-688.4	-1.644	-1.5182	tkv/+	ctrl26.csv	2
312	90	0.491612085358124	46536	0.716726973094974	160.048	0.685905702046927	370.208	-792	-2.149	-1.53560000000001	tkv/+	ctrl26.csv	2
313	100	0.407944221424044	38616	0.62049045247734	138.558	0.657454755658322	354.852	-674.8	-1.7436	-1.9854	tkv/+	ctrl26.csv	2
314	110	0.33665751109233	31868	0.542408555153513	121.122	0.620670105384855	334.998	-584.4	-1.5184	-2.2224	tkv/+	ctrl26.csv	2
315	120	0.274920769068244	26024	0.474411564503995	105.938	0.579494419493975	312.774	-617.2	-1.81	-2.5014	tkv/+	ctrl26.csv	2
316	130	0.209718994295373	19852	0.393356142299287	87.838	0.533149539775001	287.76	-685.2	-2.201	-3.6314	tkv/+	ctrl26.csv	2
317	140	0.137333615043313	13000	0.294790957618314	65.828	0.465868498673426	251.446	-464	-1.4886	-4.2496	tkv/+	ctrl26.csv	2
318	150	0.0883160785970843	8360	0.228128470605094	50.942	0.387133709813687	208.95	-488.4	-2.2912	-5.1058	tkv/+	ctrl26.csv	2
319	160	0.0367208958377351	3476	0.125523949414251	28.03	0.292535610001927	157.892	-273.2	-1.6274	-7.7312	tkv/+	ctrl26.csv	2
320	170	0.00785970843017114	744	0.0526457206319636	11.756	0.149295210992041	80.58	NA	NA	NA	tkv/+	ctrl26.csv	2
321	0	0.991492464754497	81580	0.972736471293659	207.652	0.98864736877473	500.218	70	-0.0595999999999975	0.574399999999997	tkv/+	ctrl3.csv	2
322	10	1	82280	0.969944536051566	207.056	1	505.962	-616.4	0.237599999999998	-4.3216	tkv/+	ctrl3.csv	2
323	20	0.925085075352455	76116	0.981074801379104	209.432	0.914586470920741	462.746	-138	0.404000000000002	-1.6986	tkv/+	ctrl3.csv	2
324	30	0.908313077297034	74736	1	213.472	0.881014779766069	445.76	-441.2	-0.696800000000002	-1.2166	tkv/+	ctrl3.csv	2
325	40	0.854691298006806	70324	0.967358716834058	206.504	0.856969495732881	433.594	-395.6	-0.107999999999998	-2.2238	tkv/+	ctrl3.csv	2
326	50	0.806611570247934	66368	0.962299505321541	205.424	0.813017578395215	411.356	-511.2	-0.951400000000001	-1.3244	tkv/+	ctrl3.csv	2
327	60	0.744482255712202	61256	0.917731599460351	195.91	0.786841699574276	398.112	-195.2	0.421600000000001	-2.0808	tkv/+	ctrl3.csv	2
328	70	0.720758385999028	59304	0.937481262179583	200.126	0.745716081444852	377.304	-590	-1.2746	-1.4424	tkv/+	ctrl3.csv	2
329	80	0.649052017501215	53404	0.877773197421676	187.38	0.717208011668861	362.88	-658.4	-2.019	-0.631999999999999	tkv/+	ctrl3.csv	2
330	90	0.569032571706368	46820	0.783194048868236	167.19	0.704716955028243	356.56	-525.6	-1.4972	-0.889400000000001	tkv/+	ctrl3.csv	2
331	100	0.505153135634419	41564	0.713058387048418	152.218	0.687138559812792	347.666	-748.4	-1.9908	-1.9708	tkv/+	ctrl3.csv	2
332	110	0.414195430238211	34080	0.619800254834358	132.31	0.648187017997399	327.958	-518.4	-1.8798	-0.383800000000002	tkv/+	ctrl3.csv	2
333	120	0.35119105493437	28896	0.531741867785939	113.512	0.640601468094442	324.12	-720	-1.8614	-3.3028	tkv/+	ctrl3.csv	2
334	130	0.263684978123481	21696	0.44454542047669	94.898	0.57532383854914	291.092	-569.6	-1.6998	-2.9578	tkv/+	ctrl3.csv	2
335	140	0.194457948468644	16000	0.3649190526158	77.9	0.516864902897846	261.514	-508.4	-1.9588	-2.3164	tkv/+	ctrl3.csv	2
336	150	0.132668935342732	10916	0.273159946035077	58.312	0.471082808590368	238.35	-409.2	-0.866999999999999	-6.3326	tkv/+	ctrl3.csv	2
337	160	0.0829363150218765	6824	0.232545720281817	49.642	0.345923211624588	175.024	-362.8	-1.7484	-4.8486	tkv/+	ctrl3.csv	2
338	170	0.0388429752066116	3196	0.150642707240294	32.158	0.250093880568106	126.538	-176.8	-1.1236	-3.9638	tkv/+	ctrl3.csv	2
339	180	0.0173553719008264	1428	0.0980081696897017	20.922	0.171752028808488	86.9	NA	NA	NA	tkv/+	ctrl3.csv	2
340	0	1	93024	1	225.106	1	526.16	-661.6	-0.413399999999999	-2.8276	tkv/+	ctrl4.csv	2
341	10	0.928878568971448	86408	0.981635318472187	220.972	0.946259692869089	497.884	-506	-0.2	-2.4876	tkv/+	ctrl4.csv	2
342	20	0.874484004127967	81348	0.972750615265697	218.972	0.898981298464345	473.008	-621.2	-1.2702	-0.921799999999996	tkv/+	ctrl4.csv	2
343	30	0.807705538355693	75136	0.916323865201283	206.27	0.881461912726167	463.79	-892.4	-1.1834	-3.0208	tkv/+	ctrl4.csv	2
344	40	0.711773305813553	66212	0.863753076328485	194.436	0.82404971871674	433.582	-625.6	-0.8816	-2.2322	tkv/+	ctrl4.csv	2
345	50	0.644521843825249	59956	0.82458930459428	185.62	0.781625361106888	411.26	-450	-0.759999999999999	-1.4624	tkv/+	ctrl4.csv	2
346	60	0.596147230822153	55456	0.79082743240962	178.02	0.753831534134104	396.636	-541.6	-1.1952	-1.298	tkv/+	ctrl4.csv	2
347	70	0.537925696594427	50040	0.73773244604764	166.068	0.729162232020678	383.656	-672	-1.904	-0.8512	tkv/+	ctrl4.csv	2
348	80	0.465686274509804	43320	0.653150071521861	147.028	0.712984643454463	375.144	-812	-2.144	-1.8278	tkv/+	ctrl4.csv	2
349	90	0.378396972824217	35200	0.557906053148295	125.588	0.678246160863616	356.866	-559.6	-1.679	-1.042	tkv/+	ctrl4.csv	2
350	100	0.318240454076367	29604	0.483318969729816	108.798	0.658442298920481	346.446	-727.6	-1.5564	-4.153	tkv/+	ctrl4.csv	2
351	110	0.240024079807362	22328	0.414178209376916	93.234	0.579511935532918	304.916	-786.4	-2.5092	-3.4654	tkv/+	ctrl4.csv	2
352	120	0.155486756105951	14464	0.3027107229483	68.142	0.513649840352744	270.262	-322.4	-0.434399999999999	-4.594	tkv/+	ctrl4.csv	2
353	130	0.120829033367733	11240	0.283413147583805	63.798	0.42633799604683	224.322	-591.2	-2.2202	-6.1236	tkv/+	ctrl4.csv	2
354	140	0.0572755417956656	5328	0.184784057288566	41.596	0.30995514672343	163.086	-255.6	-1.6742	-2.1076	tkv/+	ctrl4.csv	2
355	150	0.0297987616099071	2772	0.110410206747044	24.854	0.269898890071461	142.01	-184.4	-1.0468	-5.9876	tkv/+	ctrl4.csv	2
356	160	0.00997592019263846	928	0.0639076701642782	14.386	0.156100805838528	82.134	NA	NA	NA	tkv/+	ctrl4.csv	2
357	0	1	86744	1	206.752	1	534.198	-163.6	-0.205600000000001	-0.481200000000001	tkv/+	ctrl5.csv	2
358	10	0.981139905930093	85108	0.990055718928958	204.696	0.990992104051307	529.386	-860.8	-1.2536	-2.2504	tkv/+	ctrl5.csv	2
359	20	0.881905376740754	76500	0.92942268998607	192.16	0.948865401967061	506.882	-615.2	-0.618000000000001	-2.5274	tkv/+	ctrl5.csv	2
360	30	0.810984045005995	70348	0.899531806221947	185.98	0.901553356620579	481.608	-628.8	-0.771599999999998	-2.4066	tkv/+	ctrl5.csv	2
361	40	0.738494881490362	64060	0.862211731930042	178.264	0.856502645086653	457.542	-708.8	-0.952000000000001	-2.7666	tkv/+	ctrl5.csv	2
362	50	0.656783178087245	56972	0.816166228138059	168.744	0.804712859276897	429.876	-740.8	-1.6152	-1.6308	tkv/+	ctrl5.csv	2
363	60	0.571382458729134	49564	0.738043646494351	152.592	0.774184852807386	413.568	-507.2	-1.015	-1.5872	tkv/+	ctrl5.csv	2
364	70	0.512911555842479	44492	0.688951013774957	142.442	0.744473023111281	397.696	-610.8	-1.8502	-0.337800000000004	tkv/+	ctrl5.csv	2
365	80	0.442497463801531	38384	0.599462157560749	123.94	0.73814952508246	394.318	-666	-1.3142	-2.9764	tkv/+	ctrl5.csv	2
366	90	0.365719819238218	31724	0.535898080792447	110.798	0.682432356541956	364.554	-519.2	-1.175	-2.349	tkv/+	ctrl5.csv	2
367	100	0.30586553536844	26532	0.479066707939947	99.048	0.638459896892164	341.064	-532	-1.4228	-2.2646	tkv/+	ctrl5.csv	2
368	110	0.244535645116665	21212	0.410249961306299	84.82	0.596067375767038	318.418	-494	-1.1052	-3.7558	tkv/+	ctrl5.csv	2
369	120	0.187586461311445	16272	0.356794613836867	73.768	0.525760111419361	280.86	-572.8	-1.5646	-4.9882	tkv/+	ctrl5.csv	2
370	130	0.121553075717052	10544	0.281119408760254	58.122	0.432382749467426	230.978	-419.6	-1.1558	-5.74	tkv/+	ctrl5.csv	2
371	140	0.0731808540071936	6348	0.225216684723727	46.564	0.324931954069465	173.578	-315.6	-1.5804	-4.1456	tkv/+	ctrl5.csv	2
372	150	0.0367979341510652	3192	0.148777279058969	30.76	0.247327769853126	132.122	-145.6	-0.4836	-4.6862	tkv/+	ctrl5.csv	2
373	160	0.0200129115558425	1736	0.125386937006655	25.924	0.159603742432581	85.26	NA	NA	NA	tkv/+	ctrl5.csv	2
374	0	1	83652	1	202.526	1	525.904	-290	-0.483800000000002	-0.580999999999995	tkv/+	ctrl6.csv	2
375	10	0.965332568258978	80752	0.976111709113891	197.688	0.988952356323588	520.094	-123.2	0.362800000000001	-1.7164	tkv/+	ctrl6.csv	2
376	20	0.950604886912447	79520	0.994025458459655	201.316	0.956315221028933	502.93	-475.6	-0.774600000000001	-1.1156	tkv/+	ctrl6.csv	2
377	30	0.89375029885717	74764	0.95577851732617	193.57	0.935102223980042	491.774	-535.6	-0.375	-2.6212	tkv/+	ctrl6.csv	2
378	40	0.829723138717544	69408	0.937262376188736	189.82	0.885260427758678	465.562	-478.8	-0.500999999999999	-2.0364	tkv/+	ctrl6.csv	2
379	50	0.772486013484435	64620	0.912524811629124	184.81	0.846538531747239	445.198	-477.2	-0.787200000000001	-1.4534	tkv/+	ctrl6.csv	2
380	60	0.715440156840243	59848	0.873655728153422	176.938	0.818902309166692	430.664	-788.4	-1.325	-2.6462	tkv/+	ctrl6.csv	2
381	70	0.621192559651891	51964	0.808232029467821	163.688	0.76858514101433	404.202	-640.4	-1.2904	-1.9488	tkv/+	ctrl6.csv	2
382	80	0.544637306938268	45560	0.744516753404501	150.784	0.73152894824911	384.714	-584.4	-1.3734	-1.5742	tkv/+	ctrl6.csv	2
383	90	0.474776454836704	39716	0.676703238102762	137.05	0.701595728497977	368.972	-822	-2.0972	-2.35	tkv/+	ctrl6.csv	2
384	100	0.376512217281117	31496	0.573151101586957	116.078	0.656910766984088	345.472	-558.4	-1.6644	-1.3672	tkv/+	ctrl6.csv	2
385	110	0.309759479749438	25912	0.490969060762569	99.434	0.630913626821625	331.8	-690.4	-2.0342	-2.5806	tkv/+	ctrl6.csv	2
386	120	0.22722708363219	19008	0.390527635957852	79.092	0.581843834616204	305.994	-685.2	-2.3752	-2.631	tkv/+	ctrl6.csv	2
387	130	0.14531631042892	12156	0.273248866812162	55.34	0.531815692597889	279.684	-471.6	-1.6108	-3.8224	tkv/+	ctrl6.csv	2
388	140	0.0889398938459331	7440	0.193713399761018	39.232	0.459133225835894	241.46	-390	-1.062	-8.3932	tkv/+	ctrl6.csv	2
389	150	0.0423181752976617	3540	0.141275688059805	28.612	0.299537558185524	157.528	NA	NA	NA	tkv/+	ctrl6.csv	2
390	0	1	86824	1	225.922	1	489.32	-264	-0.463200000000001	-0.494799999999998	tkv/+	ctrl7.csv	2
391	10	0.969593660738966	84184	0.979497348642452	221.29	0.989888007847625	484.372	-807.6	-0.9256	-2.7354	tkv/+	ctrl7.csv	2
392	20	0.876577904726804	76108	0.93852745637875	212.034	0.933985939671381	457.018	-594.8	-0.972799999999998	-1.5458	tkv/+	ctrl7.csv	2
393	30	0.808071500967474	70160	0.89546834748276	202.306	0.90239516063108	441.56	-279.2	-0.500800000000001	-0.681	tkv/+	ctrl7.csv	2
394	40	0.775914493688381	67368	0.873301404909659	197.298	0.888477887680863	434.75	-764.8	-0.781200000000001	-3.3466	tkv/+	ctrl7.csv	2
395	50	0.687828250253386	59720	0.838723099122706	189.486	0.820085015940489	401.284	-625.2	-1.4866	-1.1424	tkv/+	ctrl7.csv	2
396	60	0.615820510457938	53468	0.772921627818451	174.62	0.796738330744707	389.86	-534.4	-0.882400000000001	-2.0286	tkv/+	ctrl7.csv	2
397	70	0.554270708559845	48124	0.733863899930064	165.796	0.755280797841903	369.574	-546.8	-1.157	-1.7418	tkv/+	ctrl7.csv	2
398	80	0.491292730120704	42656	0.682651534600437	154.226	0.719684460067032	352.156	-578.8	-1.1712	-2.2774	tkv/+	ctrl7.csv	2
399	90	0.424629134801437	36868	0.630810633758554	142.514	0.673142319954222	329.382	-780	-2.189	-2.2556	tkv/+	ctrl7.csv	2
400	100	0.334792223348383	29068	0.533918786129726	120.624	0.627045696068013	306.826	-730.8	-2.227	-2.513	tkv/+	ctrl7.csv	2
401	110	0.250621947848521	21760	0.435344942059649	98.354	0.575688710864056	281.696	-681.2	-2.3072	-2.8882	tkv/+	ctrl7.csv	2
402	120	0.172164378512854	14948	0.33322120023725	75.282	0.516663941796779	252.814	-527.2	-1.5986	-4.5042	tkv/+	ctrl7.csv	2
403	130	0.111443840412789	9676	0.262462265737733	59.296	0.424613749693452	207.772	-384	-1.5038	-3.9878	tkv/+	ctrl7.csv	2
404	140	0.0672164378512854	5836	0.19589946972849	44.258	0.343116978664269	167.894	-188	-1.2002	-1.174	tkv/+	ctrl7.csv	2
405	150	0.0455634386805492	3956	0.142774940023548	32.256	0.319124499305158	156.154	-159.2	-0.5022	-4.563	tkv/+	ctrl7.csv	2
406	160	0.0272274947019257	2364	0.120546029160507	27.234	0.22587263958146	110.524	NA	NA	NA	tkv/+	ctrl7.csv	2
407	0	1	79020	1	203.07	1	495.45	-298.8	-0.3666	-0.996600000000001	tkv/+	ctrl8.csv	2
408	10	0.962186788154897	76032	0.981947111833358	199.404	0.979884953072964	485.484	-514	-0.3982	-2.3598	tkv/+	ctrl8.csv	2
409	20	0.897139964565933	70892	0.962338110011326	195.422	0.932255525280049	461.886	31.6	0.331200000000001	-0.567200000000003	tkv/+	ctrl8.csv	2
410	30	0.901138952164009	71208	0.978647756931108	198.734	0.920807346856393	456.214	-342.4	-0.325800000000001	-1.4702	tkv/+	ctrl8.csv	2
411	40	0.857808149835485	67784	0.962604028167627	195.476	0.891133313149662	441.512	-592.4	-0.966800000000001	-1.7618	tkv/+	ctrl8.csv	2
412	50	0.782839787395596	61860	0.914994829369183	185.808	0.855573720859824	423.894	-783.6	-2.0578	-0.759199999999998	tkv/+	ctrl8.csv	2
413	60	0.683675018982536	54024	0.813660314177377	165.23	0.840250277525482	416.302	-456.4	-0.359199999999998	-2.67	tkv/+	ctrl8.csv	2
414	70	0.62591748924323	49460	0.795971832373073	161.638	0.786359874861237	389.602	-446.4	-1.108	-0.907799999999997	tkv/+	ctrl8.csv	2
415	80	0.569425461908378	44996	0.741409366228394	150.558	0.768037137955394	380.524	-642.4	-1.4454	-1.9686	tkv/+	ctrl8.csv	2
416	90	0.488129587446216	38572	0.670231939725218	136.104	0.728303562418004	360.838	-234	-0.268200000000002	-1.5078	tkv/+	ctrl8.csv	2
417	100	0.458516831181979	36232	0.657024671295612	133.422	0.697870622666263	345.76	-805.2	-2.8564	-0.358199999999999	tkv/+	ctrl8.csv	2
418	110	0.356618577575297	28180	0.516363815433102	104.858	0.690640831567262	342.178	-672.8	-2.318	-0.776999999999998	tkv/+	ctrl8.csv	2
419	120	0.271475575803594	21452	0.40221598463584	81.678	0.674958118881825	334.408	-286.8	-0.572799999999999	-2.286	tkv/+	ctrl8.csv	2
420	130	0.235180966843837	18584	0.374008962426749	75.95	0.628818246038955	311.548	-631.2	-1.8584	-3.9174	tkv/+	ctrl8.csv	2
421	140	0.155302455074665	12272	0.282493721376865	57.366	0.549750731658089	272.374	-377.2	-1.334	-2.6548	tkv/+	ctrl8.csv	2
422	150	0.107567704378638	8500	0.216802087949968	44.026	0.496167120799273	245.826	-423.6	-1.3	-7.0838	tkv/+	ctrl8.csv	2
423	160	0.0539610225259428	4264	0.152784754025705	31.026	0.353190029266324	174.988	-238.4	-1.221	-4.7772	tkv/+	ctrl8.csv	2
424	170	0.0237914452037459	1880	0.0926577042399173	18.816	0.256768594207286	127.216	NA	NA	NA	tkv/+	ctrl8.csv	2
425	0	1	75024	0.977029511369134	201.952	1	473.002	-163.6	0.247399999999999	-1.5914	tkv/+	ctrl9.csv	2
426	10	0.978193644700363	73388	0.98899854862119	204.426	0.966355321964812	457.088	-24.4	0.2274	-0.653400000000005	tkv/+	ctrl9.csv	2
427	20	0.974941352100661	73144	1	206.7	0.952541426886144	450.554	-595.2	-0.861799999999999	-1.8654	tkv/+	ctrl9.csv	2
428	30	0.895606739176797	67192	0.958306724721819	198.082	0.913103961505448	431.9	-456.4	-0.400399999999999	-2.1032	tkv/+	ctrl9.csv	2
429	40	0.834772872680742	62628	0.938935655539429	194.078	0.86863903323876	410.868	-551.2	-1.068	-1.434	tkv/+	ctrl9.csv	2
430	50	0.761303049690766	57116	0.887266569908079	183.398	0.838322036693291	396.528	-383.6	-0.504999999999998	-1.6158	tkv/+	ctrl9.csv	2
431	60	0.710172744721689	53280	0.862835026608612	178.348	0.804161504602518	380.37	-761.2	-2.0146	-1.2824	tkv/+	ctrl9.csv	2
432	70	0.60871187886543	45668	0.765370101596517	158.202	0.777049568500767	367.546	-568.8	-2.037	0.177600000000001	tkv/+	ctrl9.csv	2
433	80	0.532896139901898	39980	0.666821480406386	137.832	0.78080430949552	369.322	-383.6	-0.5798	-2.0778	tkv/+	ctrl9.csv	2
434	90	0.481765834932821	36144	0.638771165940977	132.034	0.736876376844072	348.544	-562.8	-1.9558	-0.310199999999998	tkv/+	ctrl9.csv	2
435	100	0.406749840051184	30516	0.544150943396226	112.476	0.730318265039049	345.442	-558.8	-1.664	-1.4256	tkv/+	ctrl9.csv	2
436	110	0.332267007890808	24928	0.463647798742138	95.836	0.700178857594682	331.186	-598	-2.2164	-0.371599999999995	tkv/+	ctrl9.csv	2
437	120	0.25255918106206	18948	0.356419932268989	73.672	0.692322654026833	327.47	-518	-1.2204	-4.2278	tkv/+	ctrl9.csv	2
438	130	0.183514608658563	13768	0.297377842283503	61.468	0.602940368116837	285.192	-382.8	-0.885400000000001	-4.4644	tkv/+	ctrl9.csv	2
439	140	0.132490936233739	9940	0.254542815674891	52.614	0.508555989192435	240.548	-425.2	-1.7264	-3.568	tkv/+	ctrl9.csv	2
440	150	0.0758157389635317	5688	0.171020803096275	35.35	0.433122904342899	204.868	-403.2	-1.441	-10.4174	tkv/+	ctrl9.csv	2
441	160	0.0220729366602687	1656	0.101306240928882	20.94	0.212882820791455	100.694	NA	NA	NA	tkv/+	ctrl9.csv	2
442	0	1	88292	0.989296927854008	228.12	1	492.796	-169.2	0.1256	-1.2092	tkv	tkv1.csv	2
443	10	0.980836315861007	86600	0.994743872187625	229.376	0.975462463169344	480.704	-371.2	-0.617600000000002	-0.787	tkv	tkv1.csv	2
444	20	0.93879400172156	82888	0.96796017138793	223.2	0.959492366009464	472.834	234.8	0.738800000000001	-0.218799999999999	tkv	tkv1.csv	2
445	30	0.965387577583473	85236	1	230.588	0.955052394905803	470.646	-467.6	-0.572	-1.45	tkv	tkv1.csv	2
446	40	0.912426946948761	80560	0.975193852238625	224.868	0.925628454776419	456.146	-268.8	-0.0939999999999998	-1.337	tkv	tkv1.csv	2
447	50	0.88198251257192	77872	0.971117317466651	223.928	0.898497552739876	442.776	-676.8	-1.151	-1.6576	tkv	tkv1.csv	2
448	60	0.805327776015947	71104	0.921201450205561	212.418	0.864860916078864	426.2	-128.8	-0.612800000000001	0.471000000000004	tkv	tkv1.csv	2
449	70	0.790739817877044	69816	0.894625912883585	206.29	0.874418623527788	430.91	-377.6	-0.312799999999999	-1.7028	tkv	tkv1.csv	2
450	80	0.747972636252435	66040	0.881060592918972	203.162	0.83986477162964	413.882	-795.6	-2.7142	0.626999999999998	tkv	tkv1.csv	2
451	90	0.657862547003126	58084	0.763352819747775	176.02	0.852588089189036	420.152	-626.8	-1.941	0.111400000000003	tkv	tkv1.csv	2
452	100	0.586870837674987	51816	0.679176713445626	156.61	0.854848659485873	421.266	-636	-1.373	-1.6196	tkv	tkv1.csv	2
453	110	0.514837131336927	45456	0.619633285340087	142.88	0.821983132979975	405.07	-668.8	-1.5962	-1.615	tkv	tkv1.csv	2
454	120	0.439088479137408	38768	0.550410255520669	126.918	0.789210951387592	388.92	-440.8	-1.305	-0.471600000000001	tkv	tkv1.csv	2
455	130	0.389163231096815	34360	0.493815810016133	113.868	0.779641068515167	384.204	-418	-0.6172	-2.7402	tkv	tkv1.csv	2
456	140	0.341820323472115	30180	0.467049456172914	107.696	0.724035909382381	356.802	-687.6	-2.0488	-1.6562	tkv	tkv1.csv	2
457	150	0.26394237303493	23304	0.378198345100352	87.208	0.690427682042874	340.24	NA	NA	NA	tkv	tkv1.csv	2
458	0	1	91912	1	226.88	1	515.806	-558.8	-0.384199999999998	-2.30140000000001	tkv	tkv10.csv	2
459	10	0.939202715641048	86324	0.983065937940762	223.038	0.955382449990888	492.792	-441.2	-0.0152000000000015	-2.4866	tkv	tkv10.csv	2
460	20	0.891200278527287	81912	0.982395980253879	222.886	0.907174402779339	467.926	-386.8	-0.4566	-1.2774	tkv	tkv10.csv	2
461	30	0.849116546261642	78044	0.962270803949224	218.32	0.88240927790681	455.152	-269.6	-0.3928	-0.766999999999996	tkv	tkv10.csv	2
462	40	0.819784141352598	75348	0.944957686882934	214.392	0.867539346188296	447.482	-463.2	-0.271199999999999	-2.21300000000001	tkv	tkv10.csv	2
463	50	0.769388110366438	70716	0.933004231311707	211.68	0.824635618817928	425.352	-695.2	-1.4404	-1.3814	tkv	tkv10.csv	2
464	60	0.693750543998607	63764	0.869516925246827	197.276	0.797854232017464	411.538	-822	-1.793	-1.721	tkv	tkv10.csv	2
465	70	0.604317172948037	55544	0.790488363892807	179.346	0.764488974536938	394.328	-468.8	-0.937200000000001	-1.3376	tkv	tkv10.csv	2
466	80	0.553311863521629	50856	0.749180183356841	169.974	0.738556744202278	380.952	-522.4	-1.1894	-1.3412	tkv	tkv10.csv	2
467	90	0.496474889024284	45632	0.696755994358251	158.08	0.712554720185496	367.54	-354.4	-1.2242	-0.00920000000000414	tkv	tkv10.csv	2
468	100	0.457916267734355	42088	0.642797954866008	145.838	0.71237635855341	367.448	-794.8	-2.1354	-1.8258	tkv	tkv10.csv	2
469	110	0.371442249107842	34140	0.548677715091678	124.484	0.676979329437812	349.19	-417.6	-1.43	-0.294	tkv	tkv10.csv	2
470	120	0.326007485420837	29964	0.48564880112835	110.184	0.671279512064613	346.25	-505.6	-1.4598	-1.4464	tkv	tkv10.csv	2
471	130	0.270998346244234	24908	0.421306417489422	95.586	0.643237961559191	331.786	NA	NA	NA	tkv	tkv10.csv	2
472	0	1	80540	1	217.988	1	470.426	-555.6	-0.759399999999999	-1.6646	tkv	tkv11.csv	2
473	10	0.931015644400298	74984	0.965163219993761	210.394	0.964615051038846	453.78	182.4	0.533799999999999	-0.0463999999999999	tkv	tkv11.csv	2
474	20	0.953662776260243	76808	0.989650806466411	215.732	0.963628710998117	453.316	-336.4	-0.7006	-0.530599999999998	tkv	tkv11.csv	2
475	30	0.911894710702756	73444	0.957511422647118	208.726	0.952349572515125	448.01	-238	0.0843999999999994	-1.6262	tkv	tkv11.csv	2
476	40	0.882344176806556	71064	0.961383195405252	209.57	0.917780904966987	431.748	-408.4	-0.765600000000001	-0.938	tkv	tkv11.csv	2
477	50	0.831636453935932	66980	0.926261996073178	201.914	0.897841530867767	422.368	-590	-1.8668	0.203000000000003	tkv	tkv11.csv	2
478	60	0.758380928731065	61080	0.840624254546122	183.246	0.902156768545956	424.398	-656.8	-1.3354	-1.5864	tkv	tkv11.csv	2
479	70	0.676831388130122	54512	0.779364001688166	169.892	0.868434142670686	408.534	-252.8	-0.599799999999999	-0.469	tkv	tkv11.csv	2
480	80	0.645443258008443	51984	0.751848725617924	163.894	0.858464455621075	403.844	-526.8	-1.5462	-0.312	tkv	tkv11.csv	2
481	90	0.580034765333996	46716	0.680918215681597	148.432	0.851832169140311	400.724	-647.6	-1.9458	-0.347399999999999	tkv	tkv11.csv	2
482	100	0.499627514278619	40240	0.591656421454392	128.974	0.844447373231922	397.25	-752.8	-2.0622	-1.2852	tkv	tkv11.csv	2
483	110	0.406158430593494	32712	0.497054883755069	108.352	0.817127454690004	384.398	-618	-1.5708	-1.9756	tkv	tkv11.csv	2
484	120	0.329426371989074	26532	0.424995871332367	92.644	0.77513147657655	364.642	NA	NA	NA	tkv	tkv11.csv	2
485	0	1	71876	1	207.064	1	441.966	-580.4	-0.642400000000001	-2.268	tkv	tkv13.csv	2
486	10	0.919249819132951	66072	0.96897577560561	200.64	0.948683835408154	419.286	-200	0.163400000000001	-1.5976	tkv	tkv13.csv	2
487	20	0.891424119316601	64072	0.976867055596337	202.274	0.91253625844522	403.31	-199.2	0.0512	-1.3528	tkv	tkv13.csv	2
488	30	0.863709722299516	62080	0.979339721052428	202.786	0.881927569089025	389.782	-209.2	0.0518000000000001	-1.4092	tkv	tkv13.csv	2
489	40	0.834604040291613	59988	0.981841363056833	203.304	0.850042763470493	375.69	-9.6	0.181999999999999	-0.3928	tkv	tkv13.csv	2
490	50	0.833268406700429	59892	0.990630916045281	205.124	0.841155201983863	371.762	-207.6	-1.345	1.2294	tkv	tkv13.csv	2
491	60	0.804385330291057	57816	0.925675153575706	191.674	0.868971821361824	384.056	-646.4	-2.3646	0.506800000000004	tkv	tkv13.csv	2
492	70	0.714452668484612	51352	0.811478576671947	168.028	0.880438766782965	389.124	-327.2	-0.7524	-0.771800000000002	tkv	tkv13.csv	2
493	80	0.668929823585063	48080	0.775141985086736	160.504	0.86297588502283	381.406	27.6	0.168000000000001	-0.178399999999999	tkv	tkv13.csv	2
494	90	0.67276977015972	48356	0.783255418614535	162.184	0.858939375427069	379.622	NA	NA	NA	tkv	tkv13.csv	2
495	0	1	76964	0.957785683840607	220.216	1	444.99	-175.6	0.970599999999999	-2.8512	tkv	tkv14.csv	2
496	10	0.977184138038564	75208	1	229.922	0.93592665003708	416.478	-463.2	-1.116	-0.571199999999999	tkv	tkv14.csv	2
497	20	0.917000155917052	70576	0.951461800088726	218.762	0.923090406525989	410.766	49.6	0.773400000000001	-1.1236	tkv	tkv14.csv	2
498	30	0.92344472740502	71072	0.985099294543367	226.496	0.897840400907886	399.53	-708	-1.9108	-0.665799999999996	tkv	tkv14.csv	2
499	40	0.831453666649343	63992	0.901992849749045	207.388	0.882878266927347	392.872	-316.8	-0.0706000000000017	-1.8174	tkv	tkv14.csv	2
500	50	0.79029156488748	60824	0.898922243195518	206.682	0.842036899705611	374.698	-507.6	-1.4026	-0.626599999999996	tkv	tkv14.csv	2
501	60	0.724338651837223	55748	0.83791894642531	192.656	0.827955684397402	368.432	-546.8	-1.2098	-1.3872	tkv	tkv14.csv	2
502	70	0.653292448417442	50280	0.78530110211289	180.558	0.796781950156183	354.56	-845.6	-3.1536	0.277999999999997	tkv	tkv14.csv	2
503	80	0.543422899017723	41824	0.648141543653935	149.022	0.803029281556889	357.34	-556.4	-1.2664	-1.8764	tkv	tkv14.csv	2
504	90	0.471129359180916	36260	0.593061994937414	136.358	0.760862041843637	338.576	-189.2	-0.573000000000002	-0.359000000000003	tkv	tkv14.csv	2
505	100	0.446546437295359	34368	0.568140499821679	130.628	0.752794444818985	334.986	NA	NA	NA	tkv	tkv14.csv	2
506	0	1	78876	0.974981450124617	204.984	1	489.932	-298.4	0.106199999999998	-2.0968	tkv	tkv15.csv	2
507	10	0.962168466960799	75892	0.980032723882727	206.046	0.957202223982104	468.964	52.4	0.419800000000001	-0.618799999999999	tkv	tkv15.csv	2
508	20	0.968811805872509	76416	1	210.244	0.944571899773846	462.776	-253.2	-0.0294000000000011	-1.4706	tkv	tkv15.csv	2
509	30	0.936710786551042	73884	0.998601624778828	209.95	0.914555489333214	448.07	-308.4	-0.869999999999999	-0.0139999999999986	tkv	tkv15.csv	2
510	40	0.897611440742431	70800	0.957221133540077	201.25	0.91426973539185	447.93	-683.2	-0.644200000000001	-2.9842	tkv	tkv15.csv	2
511	50	0.810994472336325	63968	0.926580544510188	194.808	0.853359241690684	418.088	-328.8	-0.496199999999999	-1.1126	tkv	tkv15.csv	2
512	60	0.769308788478118	60680	0.90297939536919	189.846	0.830649967750627	406.962	-322	-0.671000000000001	-0.747800000000001	tkv	tkv15.csv	2
513	70	0.728485217303109	57460	0.871064096954015	183.136	0.815386625082664	399.484	-762.8	-2.2166	-0.5322	tkv	tkv15.csv	2
514	80	0.631776459252498	49832	0.765634215482963	160.97	0.804523893111697	394.162	-410.4	-1.2524	-0.194599999999997	tkv	tkv15.csv	2
515	90	0.579745423195902	45728	0.706065333612374	148.446	0.800551913326747	392.216	-618.8	-1.7324	-0.826800000000003	tkv	tkv15.csv	2
516	100	0.501293169024798	39540	0.623665835885923	131.122	0.783676101989664	383.948	-738.4	-2.4498	0.004200000000003	tkv	tkv15.csv	2
517	110	0.407677874131548	32156	0.507144080211564	106.624	0.783761828172073	383.99	-616.8	-1.1404	-3.6492	tkv	tkv15.csv	2
518	120	0.329479182514326	25988	0.452902342040677	95.22	0.70927802225615	347.498	NA	NA	NA	tkv	tkv15.csv	2
519	0	1	68056	1	195.59	1	443.026	-82.8	-0.122999999999999	-0.262	tkv	tkv16.csv	2
520	10	0.98783354884213	67228	0.993711334935324	194.36	0.994086125870716	440.406	-161.2	-0.0590000000000003	-0.925200000000001	tkv	tkv16.csv	2
521	20	0.964147172916422	65616	0.990694820798609	193.77	0.9732024757012	431.154	-349.6	-0.268800000000002	-1.723	tkv	tkv16.csv	2
522	30	0.912777712472082	62120	0.976951786901171	191.082	0.934310853087629	413.924	-382.4	-0.804999999999998	-0.839400000000001	tkv	tkv16.csv	2
523	40	0.856588691665687	58296	0.935794263510404	183.032	0.91536388383526	405.53	-419.6	-1.2166	-0.2392	tkv	tkv16.csv	2
524	50	0.794933584107206	54100	0.873592719464185	170.866	0.909964652187456	403.138	-258.4	-0.597400000000002	-0.534999999999997	tkv	tkv16.csv	2
525	60	0.756964852474433	51516	0.843049235645994	164.892	0.897888611503614	397.788	-621.2	-1.354	-1.6674	tkv	tkv16.csv	2
526	70	0.665687081227225	45304	0.773822792576308	151.352	0.860251994239616	381.114	NA	NA	NA	tkv	tkv16.csv	2
527	0	1	87468	1	216.414	1	514.604	-227.2	-0.373999999999998	-0.455200000000002	tkv	tkv18.csv	2
528	10	0.974024786207527	85196	0.982718308427366	212.674	0.991154363355124	510.052	-226.4	-0.140200000000002	-1.026	tkv	tkv18.csv	2
529	20	0.948141034435451	82932	0.976239984474202	211.272	0.971216702551865	499.792	-306	-0.472199999999998	-0.743599999999998	tkv	tkv18.csv	2
530	30	0.913156811633969	79872	0.954420693670465	206.55	0.956766756573987	492.356	-377.2	-0.641800000000001	-0.820600000000002	tkv	tkv18.csv	2
531	40	0.870032469017241	76100	0.924764571608122	200.132	0.940820514414968	484.15	-110	-0.2422	-0.1154	tkv	tkv18.csv	2
532	50	0.857456441212786	75000	0.913573059044239	197.71	0.938578013385049	482.996	-558.8	-1.3004	-0.451599999999996	tkv	tkv18.csv	2
533	60	0.793570219966159	69412	0.853484525030728	184.706	0.929802333444746	478.48	-604.4	-1.4978	-0.311600000000004	tkv	tkv18.csv	2
534	70	0.724470663556958	63368	0.784274584823533	169.728	0.923747192015608	475.364	-550	-1.4488	-0.0743999999999971	tkv	tkv18.csv	2
535	80	0.661590524534687	57868	0.717328823458741	155.24	0.922301420121103	474.62	-631.2	-1.2398	-1.507	tkv	tkv18.csv	2
536	90	0.589426990442219	51556	0.660040477972775	142.842	0.893016766290196	459.55	-728.8	-2.0318	0.047199999999998	tkv	tkv18.csv	2
537	100	0.506105089861435	44268	0.566155609156524	122.524	0.893933976416817	460.022	-581.2	-1.4304	-0.757799999999997	tkv	tkv18.csv	2
538	110	0.439657932043719	38456	0.500060070050921	108.22	0.879208090104235	452.444	-663.6	-1.7522	-0.575	tkv	tkv18.csv	2
539	120	0.363790186125212	31820	0.419094882955816	90.698	0.868034449790518	446.694	NA	NA	NA	tkv	tkv18.csv	2
540	0	0.987518589335033	74372	0.93980759347585	208.47	1	454.232	94	0.615799999999999	-0.745800000000003	tkv	tkv2.csv	2
541	10	1	75312	0.967568591032449	214.628	0.983581077511052	446.774	-92.8	0.416400000000002	-1.3904	tkv	tkv2.csv	2
542	20	0.987677926492458	74384	0.986340399058705	218.792	0.952971168918086	432.87	-378.4	-0.3762	-1.4832	tkv	tkv2.csv	2
543	30	0.93743360951774	70600	0.96938085491971	215.03	0.920318251466211	418.038	-123.2	0.6792	-1.9872	tkv	tkv2.csv	2
544	40	0.921074994688761	69368	1	221.822	0.87656968245302	398.166	-268.8	-0.106800000000001	-1.3578	tkv	tkv2.csv	2
545	50	0.885383471425536	66680	0.995185328777128	220.754	0.846677468782472	384.588	-590	-1.092	-1.5786	tkv	tkv2.csv	2
546	60	0.80704270235819	60780	0.945956667958994	209.834	0.811924302999348	368.802	-872	-3.2684	0.537	tkv	tkv2.csv	2
547	70	0.691257701295942	52060	0.798613302557907	177.15	0.823746455555751	374.172	-485.6	-0.772	-1.9444	tkv	tkv2.csv	2
548	80	0.62677926492458	47204	0.7638106229319	169.43	0.780940136318005	354.728	-513.2	-1.6994	-0.331799999999998	tkv	tkv2.csv	2
549	90	0.558636073932441	42072	0.687199646563461	152.436	0.773635499040138	351.41	154.8	1.4842	-1.9396	tkv	tkv2.csv	2
550	100	0.57919056724028	43620	0.754109150580195	167.278	0.730934852674404	332.014	-331.2	-1.6622	0.863999999999999	tkv	tkv2.csv	2
551	110	0.53521351179095	40308	0.67917519452534	150.656	0.749955969636661	340.654	-562.4	-1.8686	-0.6024	tkv	tkv2.csv	2
552	120	0.460537497344381	34684	0.594936480601563	131.97	0.736694024199088	334.63	-706.4	-2.4832	-0.638999999999999	tkv	tkv2.csv	2
553	130	0.366741024006798	27620	0.482990866550658	107.138	0.722626323112418	328.24	NA	NA	NA	tkv	tkv2.csv	2
554	0	1	83236	1	207.474	1	510.81	-417.6	-0.763399999999999	-0.7096	tkv	tkv3.csv	2
555	10	0.949829400740064	79060	0.963205028099907	199.84	0.986108337738102	503.714	-370.4	-0.8118	-0.327199999999999	tkv	tkv3.csv	2
556	20	0.905329424768129	75356	0.924077233773871	191.722	0.979702824925119	500.442	-320.4	-0.8148	-0.000600000000002865	tkv	tkv3.csv	2
557	30	0.86683646499111	72152	0.884804843016474	183.574	0.979691078874728	500.436	-535.6	-1.0444	-0.9202	tkv	tkv3.csv	2
558	40	0.802489307511173	66796	0.834466005378987	173.13	0.961676552925745	491.234	-430.8	-0.274000000000001	-2.4294	tkv	tkv3.csv	2
559	50	0.75073285597578	62488	0.821259531314767	170.39	0.914116794894383	466.94	-808.8	-1.7998	-1.243	tkv	tkv3.csv	2
560	60	0.653563362006824	54400	0.734511312260813	152.392	0.889782893835281	454.51	-604	-0.997399999999999	-2.2162	tkv	tkv3.csv	2
561	70	0.580998606372243	48360	0.686437818714634	142.418	0.846396899042697	432.348	-534.4	-1.5288	-0.153399999999999	tkv	tkv3.csv	2
562	80	0.516795617280984	43016	0.61275147729354	127.13	0.843393825492845	430.814	-674.4	-1.4132	-2.2106	tkv	tkv3.csv	2
563	90	0.435772982843962	36272	0.544636918360855	112.998	0.800117460503906	408.708	-524	-1.1364	-1.9946	tkv	tkv3.csv	2
564	100	0.372819453121246	31032	0.489863790161659	101.634	0.761069673655567	388.762	-446.8	-1.1608	-1.307	tkv	tkv3.csv	2
565	110	0.319140756403479	26564	0.433914610987401	90.026	0.735482860554805	375.692	-321.2	-0.8872	-0.931999999999999	tkv	tkv3.csv	2
566	120	0.280551684367341	23352	0.391152626353182	81.154	0.717237328948141	366.372	NA	NA	NA	tkv	tkv3.csv	2
567	0	1	76256	1	203.446	1	477.24	-292.4	-0.515199999999999	-0.637600000000003	tkv	tkv4.csv	2
568	10	0.96165547629039	73332	0.974676326887725	198.294	0.986639845779901	470.864	18.4	0.127599999999998	-0.183999999999997	tkv	tkv4.csv	2
569	20	0.964068401174989	73516	0.980948261455128	199.57	0.982784343307351	469.024	-552.4	-0.403	-2.6302	tkv	tkv4.csv	2
570	30	0.891628199748216	67992	0.961139565290052	195.54	0.927671611767664	442.722	-113.2	0.2804	-1.3526	tkv	tkv4.csv	2
571	40	0.876783466219052	66860	0.97492209234883	198.344	0.899329477830861	429.196	-366.4	-0.6024	-1.081	tkv	tkv4.csv	2
572	50	0.828734788082249	63196	0.94531226959488	192.32	0.876678400804627	418.386	-319.2	-0.818799999999999	-0.347000000000003	tkv	tkv4.csv	2
573	60	0.786875786823332	60004	0.9050657176843	184.132	0.869407426033023	414.916	-519.2	-0.919	-1.599	tkv	tkv4.csv	2
574	70	0.718789341166597	54812	0.859894025933172	174.942	0.835902271393848	398.926	-602	-1.6246	-0.745999999999998	tkv	tkv4.csv	2
575	80	0.639844733529165	48792	0.780039912310883	158.696	0.82027072332579	391.466	-782	-2.057	-1.3788	tkv	tkv4.csv	2
576	90	0.537295425933697	40972	0.678932001612221	138.126	0.791379599363004	377.678	-311.2	-0.5482	-1.4264	tkv	tkv4.csv	2
577	100	0.496485522450692	37860	0.651986276456652	132.644	0.761491073673623	363.414	-523.2	-1.1912	-1.9316	tkv	tkv4.csv	2
578	110	0.427874527906001	32628	0.593435113002959	120.732	0.721016679238957	344.098	-666.4	-2.2802	-0.6524	tkv	tkv4.csv	2
579	120	0.340484683172472	25964	0.481356232120563	97.93	0.707346408515632	337.574	NA	NA	NA	tkv	tkv4.csv	2
580	0	1	82560	1	230.694	1	455.664	-367.6	-0.0957999999999998	-1.8474	tkv	tkv7.csv	2
581	10	0.95547480620155	78884	0.995847312890669	229.736	0.959456968292426	437.19	-416	-0.494799999999998	-1.394	tkv	tkv7.csv	2
582	20	0.905087209302326	74724	0.974398987403227	224.788	0.928864250851505	423.25	-863.2	-2.1764	-0.876400000000001	tkv	tkv7.csv	2
583	30	0.800532945736434	66092	0.880057565432998	203.024	0.909630780575161	414.486	-403.6	-0.596000000000001	-1.3538	tkv	tkv7.csv	2
584	40	0.751647286821705	62056	0.854222476527348	197.064	0.879920292145089	400.948	-476.4	-0.970399999999998	-1.161	tkv	tkv7.csv	2
585	50	0.693943798449612	57292	0.812158096872914	187.36	0.854440991607851	389.338	-595.6	-1.6756	-0.621000000000004	tkv	tkv7.csv	2
586	60	0.621802325581395	51336	0.739525085177768	170.604	0.840812528529794	383.128	-504	-1.1786	-1.1974	tkv	tkv7.csv	2
587	70	0.560755813953488	46296	0.688435763392199	158.818	0.814534393763826	371.154	-262.4	-1.1434	0.612200000000001	tkv	tkv7.csv	2
588	80	0.528972868217054	43672	0.63887227236079	147.384	0.82796973208329	377.276	-889.2	-2.8706	-0.413999999999999	tkv	tkv7.csv	2
589	90	0.421269379844961	34780	0.514439040460523	118.678	0.818884090031251	373.136	-406	-1.3588	-0.0939999999999998	tkv	tkv7.csv	2
590	100	0.372093023255814	30720	0.45553850555281	105.09	0.816821166473542	372.196	NA	NA	NA	tkv	tkv7.csv	2
591	0	1	85488	1	216.702	1	502.286	-439.6	-0.523599999999999	-1.4032	tkv	tkv8.csv	2
592	10	0.948577578139622	81092	0.975837786453286	211.466	0.972063724650896	488.254	-83.6	0.0449999999999989	-0.605799999999999	tkv	tkv8.csv	2
593	20	0.938798427849523	80256	0.977914370887209	211.916	0.960002866892567	482.196	-399.6	-0.506	-1.28	tkv	tkv8.csv	2
594	30	0.892055025266704	76260	0.954564332585763	206.856	0.934519377406497	469.396	-165.2	-0.5798	0.307400000000001	tkv	tkv8.csv	2
595	40	0.872730675650384	74608	0.927808695812683	201.058	0.940639396678386	472.47	-454	-0.8536	-0.907600000000002	tkv	tkv8.csv	2
596	50	0.819623806850084	70068	0.8884181964172	192.522	0.92257000991467	463.394	-512.8	-1.1816	-0.5834	tkv	tkv8.csv	2
597	60	0.759638779711772	64940	0.833891703814455	180.706	0.910955113222347	457.56	-815.2	-1.7414	-1.4768	tkv	tkv8.csv	2
598	70	0.664280366835111	56788	0.753532500853707	163.292	0.881553537227795	442.792	-819.2	-2.1218	-0.7286	tkv	tkv8.csv	2
599	80	0.568454052030694	48596	0.655619237478196	142.074	0.867047857196896	435.506	-799.2	-2.1214	-0.775	tkv	tkv8.csv	2
600	90	0.474967246865057	40604	0.557724432630986	120.86	0.851618400672127	427.756	-738.8	-1.86	-1.4186	tkv	tkv8.csv	2
601	100	0.388545760808535	33216	0.471892276028832	102.26	0.823375527090144	413.57	-281.6	-0.6182	-1.0702	tkv	tkv8.csv	2
602	110	0.355605465094516	30400	0.443364620538804	96.078	0.80206894080265	402.868	-618	-1.6086	-1.7352	tkv	tkv8.csv	2
603	120	0.283314617256223	24220	0.369133648974167	79.992	0.767522885368097	385.516	-491.2	-1.2694	-2.0224	tkv	tkv8.csv	2
604	130	0.225856260527793	19308	0.310555509409235	67.298	0.727258971980107	365.292	-332.8	-1.1062	-0.3488	tkv	tkv8.csv	2
605	140	0.186926820138499	15980	0.25950844939133	56.236	0.720314721095153	361.804	-156.4	-0.0309999999999995	-3.3606	tkv	tkv8.csv	2
606	150	0.168631854763242	14416	0.258077913447961	55.926	0.653408615808523	328.198	NA	NA	NA	tkv	tkv8.csv	2
607	0	0.979427974154314	82460	0.959164780909278	205.15	1	511.78	173.2	0.674199999999999	-0.587599999999998	tkv	tkv9.csv	2
608	10	1	84192	0.990686540367676	211.892	0.988518504044707	505.904	-484	0.0310000000000002	-2.9784	tkv	tkv9.csv	2
609	20	0.942512352717598	79352	0.992135924145799	212.202	0.930321622572199	476.12	-111.6	-0.545400000000001	0.569	tkv	tkv9.csv	2
610	30	0.929256936526036	78236	0.966636120513923	206.748	0.941439681112978	481.81	185.6	0.7136	-0.502800000000002	tkv	tkv9.csv	2
611	40	0.951301786393006	80092	1	213.884	0.931615147133534	476.782	-349.6	-0.215199999999999	-1.6174	tkv	tkv9.csv	2
612	50	0.909777651083238	76596	0.989938471320903	211.732	0.900011723787565	460.608	-738.4	-1.0946	-2.1716	tkv	tkv9.csv	2
613	60	0.82207335613835	69212	0.938761197658544	200.786	0.857579428660753	438.892	-212	0.299600000000001	-1.9696	tkv	tkv9.csv	2
614	70	0.796892816419612	67092	0.952768790559369	203.782	0.819094142014147	419.196	-394.8	-1.0636	-0.294400000000002	tkv	tkv9.csv	2
615	80	0.75	63144	0.903040900675132	193.146	0.813341670248935	416.252	-554	-1.1106	-1.3352	tkv	tkv9.csv	2
616	90	0.684198023565184	57604	0.851115557966	182.04	0.78725233498769	402.9	-404.8	-1.281	0.00400000000000205	tkv	tkv9.csv	2
617	100	0.636117445838084	53556	0.791223279908736	169.23	0.787330493571457	402.94	-800.8	-2.6522	0.343799999999999	tkv	tkv9.csv	2
618	110	0.541001520334474	45548	0.667221484543023	142.708	0.794048223846184	406.378	-702.4	-1.9024	-0.980000000000001	tkv	tkv9.csv	2
619	120	0.457573166096541	38524	0.578276074881712	123.684	0.774899370823401	396.578	-804	-1.9256	-2.49	tkv	tkv9.csv	2
620	130	0.362077156974534	30484	0.488245965102579	104.428	0.726245652428778	371.678	-270	-0.3316	-2.181	tkv	tkv9.csv	2
621	140	0.330007601672368	27784	0.472742234108208	101.112	0.683629684630115	349.868	-396.4	-1.6094	0.686200000000002	tkv	tkv9.csv	2
622	150	0.282924743443558	23820	0.397495838865927	85.018	0.697037789675251	356.73	NA	NA	NA	tkv	tkv9.csv	2
623	0	0.99085054979377	107863	0.97671459752339	267.15	0.99890020635704	514.076	-29.9	-0.103399999999999	0.0566000000000031	tkv	Embryoboom10data.csv	1
624	10	0.988103877492904	107564	0.972934238572092	266.116	1	514.642	129.5	0.740300000000002	-0.789900000000006	tkv	Embryoboom10data.csv	1
625	20	1	108859	1	273.519	0.984651466456294	506.743	-408.6	-0.644400000000002	-0.725400000000002	tkv	Embryoboom10data.csv	1
626	30	0.96246520728649	104773	0.97644039353756	267.075	0.970556231321967	499.489	-306	-0.599199999999996	-0.345999999999998	tkv	Embryoboom10data.csv	1
627	40	0.934355450628795	101713	0.954533323096385	261.083	0.963833111172427	496.029	-206.4	0.512299999999999	-1.9416	tkv	Embryoboom10data.csv	1
628	50	0.91539514417733	99649	0.973263283355087	266.206	0.926105914402633	476.613	-596.6	-1.2942	-0.563799999999998	tkv	Embryoboom10data.csv	1
629	60	0.860590304889812	93683	0.925946643560411	253.264	0.915150726135838	470.975	-464.4	-0.9298	-0.628800000000001	tkv	Embryoboom10data.csv	1
630	70	0.817929615374016	89039	0.891952661423887	243.966	0.902932523968118	464.687	-170.2	-0.753100000000001	0.5637	tkv	Embryoboom10data.csv	1
631	80	0.802294711507546	87337	0.864418925193497	236.435	0.913885769136604	470.324	-678.5	-1.3711	-0.983600000000001	tkv	Embryoboom10data.csv	1
632	90	0.739966378526351	80552	0.814290780530786	222.724	0.89477345416814	460.488	-635.3	-1.2518	-1.1058	tkv	Embryoboom10data.csv	1
633	100	0.681606481779182	74199	0.76852430726933	210.206	0.873286673065937	449.43	-746.3	-1.8708	-0.5714	tkv	Embryoboom10data.csv	1
634	110	0.61304990859736	66736	0.70012686504411	191.498	0.862183809327649	443.716	-691.2	-1.2172	-1.8957	tkv	Embryoboom10data.csv	1
635	120	0.54955492885292	59824	0.655625386170613	179.326	0.82534849468174	424.759	-812.7	-1.5002	-2.4192	tkv	Embryoboom10data.csv	1
636	130	0.474898722200277	51697	0.600777276898497	164.324	0.778341060387609	400.567	-562.6	-1.7695	-0.0514999999999986	tkv	Embryoboom10data.csv	1
637	140	0.423217189208058	46071	0.536083416508542	146.629	0.777340364758415	400.052	NA	NA	NA	tkv	Embryoboom10data.csv	1
638	0	0.985924372155932	86015	0.988992691079938	236.392	0.996901419967336	463.289	122.8	0.2631	0.144	tkv	Embryoboom13data.csv	1
639	10	1	87243	1	239.023	1	464.729	-154.2	-0.0265999999999991	-0.770400000000001	tkv	Embryoboom13data.csv	1
640	20	0.982325229531309	85701	0.998887136384365	238.757	0.983422596825247	457.025	-290.8	-0.192600000000002	-1.19179999999999	tkv	Embryoboom13data.csv	1
641	30	0.948993042421742	82793	0.990829334415516	236.831	0.957777543471572	445.107	-175.1	-0.0625	-0.826100000000002	tkv	Embryoboom13data.csv	1
642	40	0.928922664282521	81042	0.988214523288554	236.206	0.94000159232585	436.846	-333.5	-0.503799999999998	-0.8846	tkv	Embryoboom13data.csv	1
643	50	0.890696101692973	77707	0.967137053756333	231.168	0.920966843041859	428	-439	-0.4726	-1.5753	tkv	Embryoboom13data.csv	1
644	60	0.840376878374196	73317	0.947364897938692	226.442	0.887069668559526	412.247	-550.7	-1.8446	0.284999999999997	tkv	Embryoboom13data.csv	1
645	70	0.777254335591394	67810	0.870192408261966	207.996	0.893202274874174	415.097	-455.8	-1.1483	-0.527799999999996	tkv	Embryoboom13data.csv	1
646	80	0.725009456346068	63252	0.822151006388507	196.513	0.881845118337784	409.819	-754.9	-2.0609	-0.662600000000003	tkv	Embryoboom13data.csv	1
647	90	0.638481024265557	55703	0.735929178363588	175.904	0.86758734660415	403.193	-650	-1.884	-0.432900000000001	tkv	Embryoboom13data.csv	1
648	100	0.563976479488326	49203	0.657108311752425	157.064	0.858272240380953	398.864	-519.7	-1.352	-0.852999999999997	tkv	Embryoboom13data.csv	1
649	110	0.504407230379515	44006	0.600544717453969	143.544	0.839917457270797	390.334	-579.7	-1.5246	-1.1146	tkv	Embryoboom13data.csv	1
650	120	0.437960638675882	38209	0.536760060747292	128.298	0.8159335871013	379.188	-289.8	-0.8378	-0.427600000000001	tkv	Embryoboom13data.csv	1
651	130	0.404743073942895	35311	0.501709040552583	119.92	0.806732525837639	374.912	-381.3	-0.808500000000001	-1.6308	tkv	Embryoboom13data.csv	1
652	140	0.361037561752805	31498	0.467883843814194	111.835	0.771641106967717	358.604	NA	NA	NA	tkv	Embryoboom13data.csv	1
653	0	0.985964876096977	95610	0.949298409728718	223.256	1	545.268	-104.8	-0.238499999999999	-0.0152000000000044	tkv	Embryoboom14data.csv	1
654	10	0.975157521320807	94562	0.939157241262012	220.871	0.999721237996728	545.116	70.8	0.188499999999999	-0.0567999999999984	tkv	Embryoboom14data.csv	1
655	20	0.982458673211579	95270	0.947172378603623	222.756	0.998679548405555	544.548	170.1	0.414400000000001	-0.0399000000000001	tkv	Embryoboom14data.csv	1
656	30	1	96971	0.964792924568416	226.9	0.997947798146966	544.149	-72.1	0.828	-2.3061	tkv	Embryoboom14data.csv	1
657	40	0.992564787410669	96250	1	235.18	0.955654833953212	521.088	-403.3	-0.1691	-1.82189999999999	tkv	Embryoboom14data.csv	1
658	50	0.950975033772984	92217	0.992809762734926	233.489	0.922241906732102	502.869	-387.7	-0.2452	-1.603	tkv	Embryoboom14data.csv	1
659	60	0.91099400851801	88340	0.982383706097457	231.037	0.892843519150216	486.839	-504.2	-0.5017	-1.7596	tkv	Embryoboom14data.csv	1
660	70	0.858999082199833	83298	0.961051109788247	226.02	0.860573149350411	469.243	-217.5	-0.375800000000001	-0.452600000000001	tkv	Embryoboom14data.csv	1
661	80	0.836569696094709	81123	0.945071859852028	222.262	0.852272643910884	464.717	-426.4	-0.8095	-0.778399999999999	tkv	Embryoboom14data.csv	1
662	90	0.792597786967238	76859	0.910651415936729	214.167	0.837997095006492	456.933	-648.6	-0.773699999999999	-2.288	tkv	Embryoboom14data.csv	1
663	100	0.725711810747543	70373	0.877753210306999	206.43	0.796036077671897	434.053	-800.9	-1.9706	-0.880399999999997	tkv	Embryoboom14data.csv	1
664	110	0.643120108073548	62364	0.793962071604728	186.724	0.779889889008708	425.249	-842.7	-1.9602	-1.4324	tkv	Embryoboom14data.csv	1
665	120	0.556217838322798	53937	0.710613147376478	167.122	0.753620238121438	410.925	-582.7	-2.0584	0.709299999999996	tkv	Embryoboom14data.csv	1
666	130	0.49612770828392	48110	0.623088698018539	146.538	0.766628520287271	418.018	-802.3	-2.1222	-1.0724	tkv	Embryoboom14data.csv	1
667	140	0.413391632549938	40087	0.532851432944978	125.316	0.746961127372228	407.294	NA	NA	NA	tkv	Embryoboom14data.csv	1
668	0	0.984309115810588	91274	0.98648763889718	231.357	0.997791135142007	502.314	145.5	0.316900000000001	0.111199999999997	tkv	Embryoboom16data.csv	1
669	10	1	92729	1	234.526	1	503.426	-448	-1.0598	-0.164699999999999	tkv	Embryoboom16data.csv	1
670	20	0.951687174454593	88249	0.954810980445665	223.928	0.996728416887487	501.779	-576	-1.1679	-0.694499999999999	tkv	Embryoboom16data.csv	1
671	30	0.889570684467642	82489	0.905012663841109	212.249	0.982932943471334	494.834	123.4	0.694200000000001	-0.850400000000002	tkv	Embryoboom16data.csv	1
672	40	0.902878279718319	83723	0.934612793464264	219.191	0.966040689197618	486.33	-142.6	0.187899999999999	-1.2345	tkv	Embryoboom16data.csv	1
673	50	0.887500134801411	82297	0.942624698327691	221.07	0.941518713773226	473.985	-588.4	-0.953799999999998	-1.4044	tkv	Embryoboom16data.csv	1
674	60	0.824046414821685	76413	0.901955433512702	211.532	0.91362186299476	459.941	-290	-0.2126	-1.2964	tkv	Embryoboom16data.csv	1
675	70	0.79277248757131	73513	0.892890340516617	209.406	0.887870312617942	446.977	-616.4	-1.2717	-1.1003	tkv	Embryoboom16data.csv	1
676	80	0.726299215994996	67349	0.838666075403154	196.689	0.866014071581523	435.974	-200.4	-0.376499999999999	-0.471600000000001	tkv	Embryoboom16data.csv	1
677	90	0.704687853853703	65345	0.822612418239342	192.924	0.856646259827661	431.258	-585	-1.696	-0.0764999999999986	tkv	Embryoboom16data.csv	1
678	100	0.641600793710705	59495	0.750296342409797	175.964	0.85512667204316	430.493	-792.2	-2.2802	-0.176600000000002	tkv	Embryoboom16data.csv	1
679	110	0.556169051752957	51573	0.65307044847906	153.162	0.851618708608614	428.727	-420.9	-1.5612	0.9702	tkv	Embryoboom16data.csv	1
680	120	0.510778720788534	47364	0.586502136223702	137.55	0.870890657216751	438.429	-100.6	0.134299999999999	-1.3463	tkv	Embryoboom16data.csv	1
681	130	0.499929903266508	46358	0.592228580200063	138.893	0.844147898598801	424.966	-746	-1.8997	-1.1886	tkv	Embryoboom16data.csv	1
682	140	0.41948042144313	38898	0.511226900215754	119.896	0.820537675845109	413.08	NA	NA	NA	tkv	Embryoboom16data.csv	1
683	0	1	94660	0.969644497378448	220.63	1	546.276	-178.3	-0.0186000000000007	-0.983799999999997	tkv	Embryoboom17data.csv	1
684	10	0.981164166490598	92877	0.968827047908692	220.444	0.981990788539127	536.438	-250.1	0.433600000000001	-2.4513	tkv	Embryoboom17data.csv	1
685	20	0.954743291781111	90376	0.987883289311189	224.78	0.937117867158726	511.925	-187.2	-0.0662000000000006	-0.912400000000002	tkv	Embryoboom17data.csv	1
686	30	0.934967251214874	88504	0.984973872381195	224.118	0.920415687308247	502.801	-130.3	0.341900000000001	-1.4845	tkv	Embryoboom17data.csv	1
687	40	0.921202197337841	87201	1	227.537	0.893240779386244	487.956	-360	-0.468100000000001	-1.0321	tkv	Embryoboom17data.csv	1
688	50	0.883171350095077	83601	0.979427521677793	222.856	0.874347399483045	477.635	-148.3	0.0201999999999998	-0.889699999999999	tkv	Embryoboom17data.csv	1
689	60	0.867504753855905	82118	0.980315289381507	223.058	0.858060760494695	468.738	-426.1	-0.4316	-1.5553	tkv	Embryoboom17data.csv	1
690	70	0.822491020494401	77857	0.961346945771457	218.742	0.829589804421208	453.185	-637.4	-0.8274	-2.0744	tkv	Embryoboom17data.csv	1
691	80	0.755155292626241	71483	0.924983629036157	210.468	0.791616325813325	432.441	-549.1	-1.1872	-0.935199999999998	tkv	Embryoboom17data.csv	1
692	90	0.697147686456793	65992	0.872807499439652	198.596	0.774496774524233	423.089	-801.1	-1.4714	-2.1617	tkv	Embryoboom17data.csv	1
693	100	0.61251848721741	57981	0.808141093536436	183.882	0.734925202644817	401.472	-507.9	-1.5853	-0.0608000000000004	tkv	Embryoboom17data.csv	1
694	110	0.558863300232411	52902	0.738468908353367	168.029	0.733812212141848	400.864	-441.5	-1.5688	0.4382	tkv	Embryoboom17data.csv	1
695	120	0.512222691738855	48487	0.669521879957985	152.341	0.741833798299761	405.246	-631.5	-1.7799	-0.615199999999999	tkv	Embryoboom17data.csv	1
696	130	0.445510247200507	42172	0.591297239569828	134.542	0.730572091763138	399.094	NA	NA	NA	tkv	Embryoboom17data.csv	1
697	0	0.946960626855502	97286	0.908914482561554	229.021	0.996302968677468	540.861	544.9	1.1933	0.200700000000006	tkv	Embryoboom18data.csv	1
698	10	1	102735	0.956272919213246	240.954	1	542.868	-131.1	0.461699999999999	-1.7003	tkv	Embryoboom18data.csv	1
699	20	0.987239012994598	101424	0.974596383725176	245.571	0.968679310624314	525.865	80.6	0.0574000000000012	0.294200000000001	tkv	Embryoboom18data.csv	1
700	30	0.995084440550932	102230	0.976874414617497	246.145	0.974098675921218	528.807	-277.1	0.5827	-2.6231	tkv	Embryoboom18data.csv	1
701	40	0.968112133158125	99459	1	251.972	0.925779379149259	502.576	-676.5	-0.799200000000002	-1.8842	tkv	Embryoboom18data.csv	1
702	50	0.902263104102789	92694	0.968282190084612	243.98	0.891071125945902	483.734	-727	-1.2266	-1.434	tkv	Embryoboom18data.csv	1
703	60	0.831498515598384	85424	0.91960217801978	231.714	0.864655864777441	469.394	-514.5	-0.9964	-0.844999999999999	tkv	Embryoboom18data.csv	1
704	70	0.781418211904414	80279	0.880058101693839	221.75	0.84909038661332	460.944	-966.8	-2.0539	-1.4125	tkv	Embryoboom18data.csv	1
705	80	0.687312016352752	70611	0.798545076437064	201.211	0.823071170155544	446.819	-828.3	-2.0536	-0.758600000000001	tkv	Embryoboom18data.csv	1
706	90	0.60668710760695	62328	0.717043957265093	180.675	0.809097239107849	439.233	-643.7	-1.8248	-0.111200000000002	tkv	Embryoboom18data.csv	1
707	100	0.544030758748236	55891	0.644623212102932	162.427	0.807048859022819	438.121	-842.3	-2.5563	0.347300000000001	tkv	Embryoboom18data.csv	1
708	110	0.462043120650217	47468	0.543171463495944	136.864	0.813446362651694	441.594	-617.5	-1.3617	-1.5004	tkv	Embryoboom18data.csv	1
709	120	0.401937022436365	41293	0.489129744574794	123.247	0.785807968051165	426.59	-561	-1.623	-0.204899999999998	tkv	Embryoboom18data.csv	1
710	130	0.347330510536818	35683	0.424717825790167	107.017	0.782033569854919	424.541	-472.1	-1.1449	-1.2038	tkv	Embryoboom18data.csv	1
711	140	0.301377330023848	30962	0.379280237486705	95.568	0.759858750193417	412.503	NA	NA	NA	tkv	Embryoboom18data.csv	1
712	0	1	90401	0.980968077220909	236.893	1	485.883	-71.6	0.4596	-1.3022	tkv	Embryoboom1data.csv	1
713	10	0.992079733631265	89685	1	241.489	0.973199309298741	472.861	-543.2	-0.277700000000002	-2.3474	tkv	Embryoboom1data.csv	1
714	20	0.931991902744439	84253	0.988500511410458	238.712	0.924887267099281	449.387	-242.4	-0.149099999999999	-1.0186	tkv	Embryoboom1data.csv	1
715	30	0.905178040065929	81829	0.982326317140739	237.221	0.903923372499141	439.201	-326.3	-0.537299999999999	-0.774100000000004	tkv	Embryoboom1data.csv	1
716	40	0.869083306600591	78566	0.960076856502781	231.848	0.887991553522144	431.46	-451.3	-1.2961	-0.0701999999999998	tkv	Embryoboom1data.csv	1
717	50	0.819161292463579	74053	0.906405674792641	218.887	0.88654676125734	430.758	-535.8	-1.1735	-0.853100000000001	tkv	Embryoboom1data.csv	1
718	60	0.759892036592516	68695	0.857811328880404	207.152	0.868989036455278	422.227	-688.3	-1.4632	-1.3431	tkv	Embryoboom1data.csv	1
719	70	0.68375349830201	61812	0.797220577334785	192.52	0.841346579320536	408.796	-762.5	-2.2914	-0.2012	tkv	Embryoboom1data.csv	1
720	80	0.599407086204799	54187	0.702334267813441	169.606	0.837205664738219	406.784	-700.4	-1.6611	-1.4123	tkv	Embryoboom1data.csv	1
721	90	0.521930067145275	47183	0.633548526019819	152.995	0.808138996425065	392.661	-694.4	-1.7471	-1.4617	tkv	Embryoboom1data.csv	1
722	100	0.445116757557992	40239	0.561201545412006	135.524	0.778055622444086	378.044	-642.7	-1.6961	-1.494	tkv	Embryoboom1data.csv	1
723	110	0.374022411256513	33812	0.490966462240516	118.563	0.747307479372606	363.104	-410.2	-1.2747	-0.561699999999996	tkv	Embryoboom1data.csv	1
724	120	0.328646807004347	29710	0.438181449258558	105.816	0.735747083145531	357.487	-652.4	-1.784	-2.1925	tkv	Embryoboom1data.csv	1
725	130	0.256479463722746	23186	0.364306448740936	87.976	0.690623051228382	335.562	-472.5	-1.2309	-2.492	tkv	Embryoboom1data.csv	1
726	140	0.204212342783819	18461	0.313335182968997	75.667	0.639334983936462	310.642	NA	NA	NA	tkv	Embryoboom1data.csv	1
727	0	1	92281	0.989130527665029	231.506	0.998661967812455	507.529	-60.1	-0.1816	0.0680000000000007	tkv	Embryoboom20data.csv	1
728	10	0.993487283406118	91680	0.981371501815851	229.69	1	508.209	-340.7	0.0966000000000008	-2.0935	tkv	Embryoboom20data.csv	1
729	20	0.956567440751617	88273	0.985498825037385	230.656	0.958806317873159	487.274	-12.4	0.339400000000001	-0.774099999999999	tkv	Embryoboom20data.csv	1
730	30	0.955223718858703	88149	1	234.05	0.943574395573475	479.533	-220.4	-0.3953	-0.395699999999999	tkv	Embryoboom20data.csv	1
731	40	0.931340145858844	85945	0.983110446485794	230.097	0.9357882288586	475.576	-18.1	0.0943999999999988	-0.294100000000003	tkv	Embryoboom20data.csv	1
732	50	0.929378745353865	85764	0.987143772698141	231.041	0.930001239647468	472.635	-527.3	-0.5346	-1.8552	tkv	Embryoboom20data.csv	1
733	60	0.872238055504383	80491	0.964302499465926	225.695	0.893496573260214	454.083	-941	-0.5607	-4.2869	tkv	Embryoboom20data.csv	1
734	70	0.770266902179213	71081	0.940346079897458	220.088	0.809143482307476	411.214	-590.1	-1.1013	-1.4276	tkv	Embryoboom20data.csv	1
735	80	0.706320911130135	65180	0.893292031617176	209.075	0.781052677146607	396.938	-536.4	-1.4596	-0.5327	tkv	Embryoboom20data.csv	1
736	90	0.648194102794725	59816	0.830929288613544	194.479	0.770570769112707	391.611	-706.3	-1.9088	-0.865299999999996	tkv	Embryoboom20data.csv	1
737	100	0.571656137233017	52753	0.749374065370647	175.391	0.753544309526199	382.958	-335	-1.9667	2.0974	tkv	Embryoboom20data.csv	1
738	110	0.535353973190581	49403	0.665345011749626	155.724	0.794814731734385	403.932	-677.5	-1.3924	-2.1171	tkv	Embryoboom20data.csv	1
739	120	0.461936910089834	42628	0.605853450117496	141.8	0.75315667373069	382.761	-617.1	-1.4578	-1.7899	tkv	Embryoboom20data.csv	1
740	130	0.395065072983604	36457	0.543567613757744	127.222	0.717936911782357	364.862	-341	-0.7184	-1.4334	tkv	Embryoboom20data.csv	1
741	140	0.358112720928468	33047	0.512873317667165	120.038	0.689731980346668	350.528	-444.1	-1.2501	-1.1833	tkv	Embryoboom20data.csv	1
742	150	0.309987971521765	28606	0.459461653492843	107.537	0.666448252588994	338.695	NA	NA	NA	tkv	Embryoboom20data.csv	1
743	10	1	107925	0.990468474293705	254.28	1	540.407	-708	0.0242999999999995	-3.5934	tkv	Embryoboom22data.csv	1
744	20	0.934398888116748	100845	0.991415005044269	254.523	0.93350567257641	504.473	-257.4	0.220399999999998	-1.7096	tkv	Embryoboom22data.csv	1
745	30	0.910548992355803	98271	1	256.727	0.901870257047003	487.377	-357.2	-0.165399999999997	-1.4672	tkv	Embryoboom22data.csv	1
746	40	0.877451934213574	94699	0.993557358594928	255.073	0.874720349662384	472.705	-378.4	-0.8452	-0.333499999999998	tkv	Embryoboom22data.csv	1
747	50	0.842390548992356	90915	0.960635227303712	246.621	0.868549075048991	469.37	-588.2	-0.670600000000002	-1.8096	tkv	Embryoboom22data.csv	1
748	60	0.787889738244151	85033	0.934514094738769	239.915	0.835063202364144	451.274	-793.7	-1.3102	-1.8486	tkv	Embryoboom22data.csv	1
749	70	0.714347926801019	77096	0.883479337973801	226.813	0.800855651388676	432.788	-641.7	-1.1262	-1.5293	tkv	Embryoboom22data.csv	1
750	80	0.654889969886495	70679	0.839611727632855	215.551	0.772556610110528	417.495	-711.2	-2.3896	0.480700000000002	tkv	Embryoboom22data.csv	1
751	90	0.588992355802641	63567	0.746532308639138	191.655	0.781451757656729	422.302	-819	-2.1812	-0.716400000000004	tkv	Embryoboom22data.csv	1
752	100	0.513106323835997	55377	0.661570462008281	169.843	0.768195082595155	415.138	-739	-2.0929	-0.484099999999995	tkv	Embryoboom22data.csv	1
753	110	0.44463284688441	47987	0.5800480666233	148.914	0.759237019505669	410.297	-559.9	-1.3255	-1.2459	tkv	Embryoboom22data.csv	1
754	120	0.392754227472782	42388	0.528417346052421	135.659	0.736182173806039	397.838	-372.4	-0.421299999999999	-2.3323	tkv	Embryoboom22data.csv	1
755	130	0.358248783877693	38664	0.512006917854375	131.446	0.693023961569706	374.515	-509.6	-0.923353846153846	-1.20499230769231	tkv	Embryoboom22data.csv	1
756	0	0.972082464674543	104912	0.979569737503262	251.482	0.982896224512266	531.164	NA	NA	NA	tkv	Embryoboom22data.csv	1
757	0	0.987491165393515	101995	0.969804810496755	250.712	1	517.981	129.2	0.780599999999998	-0.927699999999999	tkv	Embryoboom23data.csv	1
758	10	1	103287	1	258.518	0.982090076663044	508.704	-386.6	-0.504899999999998	-0.9286	tkv	Embryoboom23data.csv	1
759	20	0.962570313785859	99421	0.980469445067655	253.469	0.9641627781714	499.418	-499.5	-0.229300000000001	-2.0762	tkv	Embryoboom23data.csv	1
760	30	0.91420991993184	94426	0.971599656503609	251.176	0.924080226880909	478.656	-464.9	-0.766	-0.925100000000003	tkv	Embryoboom23data.csv	1
761	40	0.869199415221664	89777	0.941969224580107	243.516	0.906220498435271	469.405	-39.2	0.119800000000001	-0.433799999999997	tkv	Embryoboom23data.csv	1
762	50	0.865404165093381	89385	0.94660333129608	244.714	0.897845673876069	465.067	-529.3	-1.1177	-0.660000000000002	tkv	Embryoboom23data.csv	1
763	60	0.814158606601024	84092	0.903368430824933	233.537	0.885103893772165	458.467	-660.4	-1.4039	-0.8983	tkv	Embryoboom23data.csv	1
764	70	0.750220260052088	77488	0.849062734509783	219.498	0.867761558821656	449.484	-617.4	-1.2025	-1.1837	tkv	Embryoboom23data.csv	1
765	80	0.690445070531626	71314	0.802547598233005	207.473	0.844909369262579	437.647	-777.7	-2.253	-0.0226999999999975	tkv	Embryoboom23data.csv	1
766	90	0.615150018879433	63537	0.715396993632939	184.943	0.844471129249915	437.42	-953.1	-2.5857	-0.518400000000003	tkv	Embryoboom23data.csv	1
767	100	0.522873159255279	54006	0.615376878979414	159.086	0.834463040150121	432.236	-652.9	-1.7023	-0.672300000000001	tkv	Embryoboom23data.csv	1
768	110	0.459660944746193	47477	0.549528466102941	142.063	0.821483799598827	425.513	-712.3	-2.0468	-0.296099999999996	tkv	Embryoboom23data.csv	1
769	120	0.390697764481493	40354	0.470354095266094	121.595	0.815767373706758	422.552	-638	-1.5573	-1.4551	tkv	Embryoboom23data.csv	1
770	130	0.328928132291576	33974	0.410114576161041	106.022	0.787675609723137	408.001	-615	-1.321	-2.6299	tkv	Embryoboom23data.csv	1
771	140	0.269385305023866	27824	0.359015619802103	92.812	0.736903477154567	381.702	-499.1	-1.5878	-0.382299999999998	tkv	Embryoboom23data.csv	1
772	150	0.221063638211972	22833	0.297596298903751	76.934	0.729522897558019	377.879	NA	NA	NA	tkv	Embryoboom23data.csv	1
773	0	1	98741	0.963186655162496	241.128	1	521.387	-223.4	0.472400000000002	-2.1588	tkv	Embryoboom24data.csv	1
774	10	0.977375153178518	96507	0.982056689994568	245.852	0.958595055112613	499.799	-85.4	0.449199999999999	-1.3311	tkv	Embryoboom24data.csv	1
775	20	0.968726263659473	95653	1	250.344	0.9330650745032	486.488	-307.6	-0.769	-0.072399999999999	tkv	Embryoboom24data.csv	1
776	30	0.937574057382445	92577	0.969282267599783	242.654	0.931676470644646	485.764	-220.6	-0.0574999999999989	-1.0448	tkv	Embryoboom24data.csv	1
777	40	0.915232780709128	90371	0.966985428051002	242.079	0.91163761275214	475.316	-554.9	-0.833700000000002	-1.3274	tkv	Embryoboom24data.csv	1
778	50	0.85903525384592	84822	0.933683251845461	233.742	0.886178596704559	462.042	-921.2	-1.4058	-2.3823	tkv	Embryoboom24data.csv	1
779	60	0.765740675099503	75610	0.877528520755441	219.684	0.840487008690282	438.219	-714.1	-1.6413	-0.934699999999998	tkv	Embryoboom24data.csv	1
780	70	0.693420159812034	68469	0.811966733774326	203.271	0.822559826002566	428.872	-553.4	-1.3981	-0.554500000000002	tkv	Embryoboom24data.csv	1
781	80	0.6373745455282	62935	0.756119579458665	189.29	0.811924731533391	423.327	-949.4	-2.2995	-1.4156	tkv	Embryoboom24data.csv	1
782	90	0.541224010289545	53441	0.664265970025245	166.295	0.784774073768621	409.171	-623.5	-2.1459	0.581200000000001	tkv	Embryoboom24data.csv	1
783	100	0.478079014796285	47206	0.578547918064743	144.836	0.795921263859667	414.983	-418.5	-1.5365	0.809399999999999	tkv	Embryoboom24data.csv	1
784	110	0.435695405150849	43021	0.517172370817755	129.471	0.811445241250741	423.077	-599.3	-1.2086	-2.1444	tkv	Embryoboom24data.csv	1
785	120	0.375001265938161	37028	0.468894800754162	117.385	0.77031648276616	401.633	-541.5	-1.6912	-0.1017	tkv	Embryoboom24data.csv	1
786	130	0.320160824784031	31613	0.401339756495063	100.473	0.76836591629634	400.616	51	-0.0241	0.744100000000003	tkv	Embryoboom24data.csv	1
787	140	0.325325852482758	32123	0.400377081136356	100.232	0.782637465069133	408.057	-504.3	-1.1855	-1.7917	tkv	Embryoboom24data.csv	1
788	150	0.274252843297111	27080	0.353022241395839	88.377	0.748273355492178	390.14	NA	NA	NA	tkv	Embryoboom24data.csv	1
789	0	1	81892	0.978605765957157	215.58	1	483.663	-14.4	0.405799999999999	-0.977000000000004	tkv	Embryoboom2data.csv	1
790	10	0.998241586479754	81748	0.997026687184795	219.638	0.979799984700091	473.893	-418.9	-0.308700000000002	-1.7874	tkv	Embryoboom2data.csv	1
791	20	0.947088848727592	77559	0.983013531977866	216.551	0.942844501233297	456.019	64.9	0.374200000000002	-0.3995	tkv	Embryoboom2data.csv	1
792	30	0.955013920773702	78208	1	220.293	0.934584617802065	452.024	-367.5	-0.616	-0.884899999999999	tkv	Embryoboom2data.csv	1
793	40	0.910137742392419	74533	0.972037241310437	214.133	0.916288820935238	443.175	-268.9	-0.3976	-0.790700000000004	tkv	Embryoboom2data.csv	1
794	50	0.877301812142822	71844	0.953988551610809	210.157	0.899940661162834	435.268	-606.7	-1.4723	-0.673499999999996	tkv	Embryoboom2data.csv	1
795	60	0.80321643139745	65777	0.887154834697426	195.434	0.886015676204299	428.533	-779.1	-2.1671	-0.364500000000004	tkv	Embryoboom2data.csv	1
796	70	0.708078933229131	57986	0.788781304898476	173.763	0.878479437128745	424.888	-878.9	-2.4804	-0.437399999999997	tkv	Embryoboom2data.csv	1
797	80	0.600754652469106	49197	0.676185807084202	148.959	0.869435950238079	420.514	-840	-2.2979	-0.819200000000001	tkv	Embryoboom2data.csv	1
798	90	0.498180530454745	40797	0.571874730472598	125.98	0.852498537204624	412.322	-648.4	-1.812	-0.727100000000002	tkv	Embryoboom2data.csv	1
799	100	0.41900307722366	34313	0.489620641600051	107.86	0.837465342604251	405.051	-507.5	-1.4098	-0.801499999999999	tkv	Embryoboom2data.csv	1
800	110	0.357031211839984	29238	0.425624055235527	93.762	0.820893886859239	397.036	-414.9	-1.2529	-0.379399999999998	tkv	Embryoboom2data.csv	1
801	120	0.306366922287891	25089	0.368749801400862	81.233	0.813049582043696	393.242	-589.7	-1.2767	-3.6333	tkv	Embryoboom2data.csv	1
802	130	0.23435744639281	19192	0.31079516825319	68.466	0.737929095258475	356.909	-375.6	-1.1442	-1.2252	tkv	Embryoboom2data.csv	1
803	140	0.188492160406389	15436	0.258855251869102	57.024	0.712597407699162	344.657	NA	NA	NA	tkv	Embryoboom2data.csv	1
804	20	0.966393268001704	90725	0.991087841978157	219.966	0.973787466344264	525.148	-171.9	0.0433999999999998	-1.09640000000001	tkv	Embryoboom3data.csv	1
805	30	0.948082658713251	89006	0.99304329019933	220.4	0.953456805690508	514.184	-360.7	-0.3447	-1.3001	tkv	Embryoboom3data.csv	1
806	40	0.909661269706008	85399	0.977512345456512	216.953	0.929348914486616	501.183	-498.6	-0.434800000000001	-1.9609	tkv	Embryoboom3data.csv	1
807	50	0.856550916063059	80413	0.957921818116282	212.605	0.892987739298774	481.574	-265.2	-0.4429	-0.597500000000002	tkv	Embryoboom3data.csv	1
808	60	0.828302087771623	77761	0.93796633384998	208.176	0.881908233880479	475.599	-580.9	-1.4791	-0.186899999999997	tkv	Embryoboom3data.csv	1
809	70	0.766425223689817	71952	0.87132339689291	193.385	0.878442527499425	473.73	-209.4	-0.286199999999999	-0.687900000000002	tkv	Embryoboom3data.csv	1
810	80	0.744120153387303	69858	0.858428252171719	190.523	0.865686725361776	466.851	-499.1	-0.9274	-1.1172	tkv	Embryoboom3data.csv	1
811	90	0.690956540264167	64867	0.81664293695707	181.249	0.844970368117726	455.679	-594	-1.2991	-0.9767	tkv	Embryoboom3data.csv	1
812	100	0.627684277801449	58927	0.758110153912699	168.258	0.82685931716869	445.912	-828.5	-2.0715	-0.888999999999999	tkv	Embryoboom3data.csv	1
813	110	0.539433319130805	50642	0.664775799300725	147.543	0.810374496554691	437.022	-588.4	-1.2813	-1.4047	tkv	Embryoboom3data.csv	1
814	120	0.476757562846187	44758	0.607045020365498	134.73	0.784326996536148	422.975	-660.4	-1.8386	-0.542600000000004	tkv	Embryoboom3data.csv	1
815	130	0.406412441414572	38154	0.524204303788343	116.344	0.774265507598965	417.549	-482.3	-1.1458	-1.2935	tkv	Embryoboom3data.csv	1
816	140	0.355038346825735	33331	0.472578668492953	104.886	0.750280000890069	404.614	-432.492857142857	-0.836128571428571	-0.956807142857143	tkv	Embryoboom3data.csv	1
817	0	1	93880	1	221.944	0.998670459349805	538.567	-125.3	-0.325299999999999	0.0716999999999985	tkv	Embryoboom3data.csv	1
818	10	0.986653174265019	92627	0.985343149623328	218.691	1	539.284	NA	NA	NA	tkv	Embryoboom3data.csv	1
819	0	1	95657	0.956800579321711	229.901	1	529.768	-250.3	-0.054000000000002	-1.2647	tkv	Embryoboom4data.csv	1
820	10	0.973833592941447	93154	0.954553210615904	229.361	0.976127285906283	517.121	-120.4	0.556800000000001	-1.8781	tkv	Embryoboom4data.csv	1
821	20	0.961246955267257	91950	0.977726079049113	234.929	0.940675918515275	498.34	76.9	0.3505	-0.321999999999997	tkv	Embryoboom4data.csv	1
822	30	0.969286095110656	92719	0.99231316666736	238.434	0.934597786200752	495.12	-266.2	0.184700000000001	-1.7911	tkv	Embryoboom4data.csv	1
823	40	0.941457499189814	90057	1	240.281	0.900788647105903	477.209	-279.2	-0.277600000000001	-0.939100000000002	tkv	Embryoboom4data.csv	1
824	50	0.912269880928735	87265	0.988446860134592	237.505	0.883062019601033	467.818	-320.7	-0.408500000000001	-0.930500000000001	tkv	Embryoboom4data.csv	1
825	60	0.878743845196901	84058	0.971445932054553	233.42	0.865497727307048	458.513	-550	-0.989099999999999	-1.104	tkv	Embryoboom4data.csv	1
826	70	0.821246746186897	78558	0.930281628593189	223.529	0.844658416514399	447.473	-295.5	-0.4512	-0.796100000000001	tkv	Embryoboom4data.csv	1
827	80	0.790355122991522	75603	0.911503614518002	219.017	0.829631083795171	439.512	-739.1	-1.9828	-0.349299999999999	tkv	Embryoboom4data.csv	1
828	90	0.713089475940078	68212	0.82898356507589	199.189	0.823037631567026	436.019	-906.2	-2.0349	-1.4905	tkv	Embryoboom4data.csv	1
829	100	0.618355164807594	59150	0.744295221012065	178.84	0.794902674378218	421.114	-661.3	-2.0361	0.0975999999999999	tkv	Embryoboom4data.csv	1
830	110	0.549222743761565	52537	0.659556935421444	158.479	0.796744990259887	422.09	-847	-2.1824	-1.1508	tkv	Embryoboom4data.csv	1
831	120	0.460677211286158	44067	0.568729945355646	136.655	0.775022273901028	410.582	-504.6	-1.5734	0.0290999999999997	tkv	Embryoboom4data.csv	1
832	130	0.407926236448979	39021	0.503248280138671	120.921	0.775571570951813	410.873	-583	-1.7112	-0.377999999999997	tkv	Embryoboom4data.csv	1
833	140	0.346979311498374	33191	0.432031662927988	103.809	0.768436372147808	407.093	NA	NA	NA	tkv	Embryoboom4data.csv	1
834	0	1	84397	0.966944806682409	219.481	1	489.598	-305.3	0.129599999999999	-2.048	wt	EmbryoWT12data.csv	1
835	10	0.963825728402668	81344	0.972654460226271	220.777	0.958169763765375	469.118	-170.3	0.148100000000002	-1.2883	wt	EmbryoWT12data.csv	1
836	20	0.943647286040973	79641	0.979179149191132	222.258	0.931856339282432	456.235	-303.7	0.4726	-2.6533	wt	EmbryoWT12data.csv	1
837	30	0.90766259464199	76604	1	226.984	0.877662898949751	429.702	-138.3	-0.175200000000001	-0.447800000000001	wt	EmbryoWT12data.csv	1
838	40	0.89127575624726	75221	0.992281394283297	225.232	0.868516619757434	425.224	-250.5	-0.189400000000001	-1.0673	wt	EmbryoWT12data.csv	1
839	50	0.861594606443357	72716	0.983937193811017	223.338	0.846717102602543	414.551	-643.7	-0.6816	-2.4803	wt	EmbryoWT12data.csv	1
840	60	0.785324122895364	66279	0.953908645543298	216.522	0.796057173436166	389.748	-371.5	-0.9566	-0.484100000000001	wt	EmbryoWT12data.csv	1
841	70	0.741305970591372	62564	0.911764705882353	206.956	0.786169469646526	384.907	-612.5	-1.0248	-1.9591	wt	EmbryoWT12data.csv	1
842	80	0.66873230091117	56439	0.866616149155888	196.708	0.74615500880314	365.316	-512.1	-1.3815	-0.805699999999996	wt	EmbryoWT12data.csv	1
843	90	0.608054788677323	51318	0.805752828393191	182.893	0.729698650729782	357.259	-740.9	-1.7387	-1.9467	wt	EmbryoWT12data.csv	1
844	100	0.520267308079671	43909	0.729152715609911	165.506	0.689937458894848	337.792	-590.9	-1.9187	-0.712399999999997	wt	EmbryoWT12data.csv	1
845	110	0.450252971077171	38000	0.644622528460156	146.319	0.67538674586089	330.668	-634.3	-1.5423	-2.2737	wt	EmbryoWT12data.csv	1
846	120	0.375096271194474	31657	0.576675007930074	130.896	0.628946605174041	307.931	-517.8	-1.8762	-0.727099999999996	wt	EmbryoWT12data.csv	1
847	130	0.313743379504011	26479	0.494017199450181	112.134	0.614095645815547	300.66	-614.7	-1.9707	-2.0573	wt	EmbryoWT12data.csv	1
848	140	0.24090903705108	20332	0.407196101927889	92.427	0.572075457824583	280.087	-555.7	-1.8418	-2.5899	wt	EmbryoWT12data.csv	1
849	150	0.175065464412242	14775	0.326053818771367	74.009	0.519176957422212	254.188	-462	-1.5149	-3.4517	wt	EmbryoWT12data.csv	1
850	160	0.120324182139176	10155	0.259313431783738	58.86	0.448676260932438	219.671	-339.7	-1.0058	-4.3357	wt	EmbryoWT12data.csv	1
851	170	0.0800739362773558	6758	0.215001938462623	48.802	0.360119935130454	176.314	-286.1	-1.5629	-2.6739	wt	EmbryoWT12data.csv	1
852	180	0.0461746270602036	3897	0.146146864977267	33.173	0.305505741445022	149.575	-186.3	-1.0034	-3.7654	wt	EmbryoWT12data.csv	1
853	190	0.0241003827150254	2034	0.101941105981038	23.139	0.228597747539818	111.921	-125.9	-0.665	-5.2076	wt	EmbryoWT12data.csv	1
854	200	0.00918279085749493	775	0.0726438867937828	16.489	0.122232933958064	59.845	NA	NA	NA	wt	EmbryoWT12data.csv	1
855	0	1	86870	0.936603064417509	208.323	1	530.937	-116.1	0.0597999999999985	-0.859500000000003	wt	EmbryoWT13data.csv	1
856	10	0.986635202026016	85709	0.939291623206129	208.921	0.983811638668995	522.342	-268.4	0.276500000000001	-2.2966	wt	EmbryoWT13data.csv	1
857	20	0.955738459767469	83025	0.951722835665216	211.686	0.940556035838527	499.376	-99.6	0.0316999999999979	-0.672999999999996	wt	EmbryoWT13data.csv	1
858	30	0.944273051686428	82029	0.953148041578247	212.003	0.927880332318147	492.646	58.1	0.6108	-1.0404	wt	EmbryoWT13data.csv	1
859	40	0.950961206400368	82610	0.980609106930907	218.111	0.908284787083967	482.242	-186.5	0.196000000000001	-1.5084	wt	EmbryoWT13data.csv	1
860	50	0.929492344883159	80745	0.989421105636082	220.071	0.879874636727145	467.158	-344	0.235300000000001	-2.4635	wt	EmbryoWT13data.csv	1
861	60	0.889892943478761	77305	1	222.424	0.833475534762128	442.523	-488	-0.536799999999999	-1.7682	wt	EmbryoWT13data.csv	1
862	70	0.833717048463221	72425	0.975865913750315	217.056	0.80017214848466	424.841	-516.8	-0.700900000000001	-1.715	wt	EmbryoWT13data.csv	1
863	80	0.774225854725452	67257	0.944354026543898	210.047	0.767870764327971	407.691	-590.8	-1.3455	-1.0361	wt	EmbryoWT13data.csv	1
864	90	0.706216185104179	61349	0.88386145379995	196.592	0.748356207987012	397.33	-770.1	-1.5752	-1.9611	wt	EmbryoWT13data.csv	1
865	100	0.617566478646253	53648	0.81304175808366	180.84	0.711419622290404	377.719	-620.2	-1.7189	-0.857900000000001	wt	EmbryoWT13data.csv	1
866	110	0.546172441579372	47446	0.73576142862281	163.651	0.695261396361527	369.14	-789.6	-2.1206	-1.5625	wt	EmbryoWT13data.csv	1
867	120	0.455278001611604	39550	0.640420997734057	142.445	0.665832292720229	353.515	-760.9	-1.8957	-2.4184	wt	EmbryoWT13data.csv	1
868	130	0.367687348912168	31941	0.555191885767723	123.488	0.620282632402714	329.331	-508.4	-1.5504	-1.2659	wt	EmbryoWT13data.csv	1
869	140	0.309163117301715	26857	0.4854871776427	107.984	0.596439878931022	316.672	-608.8	-1.8697	-2.0504	wt	EmbryoWT13data.csv	1
870	150	0.239081385979049	20769	0.401427004280114	89.287	0.557821361103106	296.168	-552.5	-1.4671	-3.6047	wt	EmbryoWT13data.csv	1
871	160	0.175480603200184	15244	0.335467395604791	74.616	0.489928183569802	260.121	-586.5	-2.214	-3.2555	wt	EmbryoWT13data.csv	1
872	170	0.107965926096466	9379	0.235927777577959	52.476	0.428612057551084	227.566	-403.6	-1.5751	-4.2326	wt	EmbryoWT13data.csv	1
873	180	0.0615056981696788	5343	0.165112577779376	36.725	0.348892618144902	185.24	-292.2	-1.5518	-3.9889	wt	EmbryoWT13data.csv	1
874	190	0.0278692298837343	2421	0.0953449268064597	21.207	0.273763177175446	145.351	-221.1	-1.253	-11.4537	wt	EmbryoWT13data.csv	1
875	200	0.0024174053182917	210	0.0390110779412294	8.677	0.0580370175745898	30.814	NA	NA	NA	wt	EmbryoWT13data.csv	1
876	0	1	89406	0.95537445603124	213.83	1	532.363	-405.9	-0.436500000000001	-1.35790000000001	wt	EmbryoWT17data.csv	1
877	10	0.954600362391786	85347	0.935872003145413	209.465	0.974492968143917	518.784	-140	0.214699999999999	-1.3686	wt	EmbryoWT17data.csv	1
878	20	0.938941458067691	83947	0.94546461857402	211.612	0.94878494561042	505.098	-155.8	0.8262	-2.8002	wt	EmbryoWT17data.csv	1
879	30	0.921515334541306	82389	0.982378539706368	219.874	0.896185497489495	477.096	-119.3	0.394400000000002	-1.5194	wt	EmbryoWT17data.csv	1
880	40	0.908171711070845	81196	1	223.818	0.867644821296747	461.902	-202.1	-0.0326999999999998	-1.0838	wt	EmbryoWT17data.csv	1
881	50	0.885566964185849	79175	0.998538991502024	223.491	0.847286531934037	451.064	-459	-0.0473000000000013	-2.5249	wt	EmbryoWT17data.csv	1
882	60	0.834228127866139	74585	0.996425667283239	223.018	0.799858367317037	425.815	-583.6	-0.888400000000001	-1.7033	wt	EmbryoWT17data.csv	1
883	70	0.768952866697984	68749	0.956732702463609	214.134	0.767863281257337	408.782	-653.6	-1.2052	-1.6802	wt	EmbryoWT17data.csv	1
884	80	0.695848153367783	62213	0.902885380085605	202.082	0.736302109650746	391.98	-775	-1.7024	-1.7263	wt	EmbryoWT17data.csv	1
885	90	0.609164933002259	54463	0.826823579872932	185.058	0.703874987555484	374.717	-676.2	-1.8843	-0.931700000000001	wt	EmbryoWT17data.csv	1
886	100	0.533532425116882	47701	0.742634640645524	166.215	0.686373771280123	365.4	-717.1	-1.9254	-1.4257	wt	EmbryoWT17data.csv	1
887	110	0.453325280182538	40530	0.656609387984881	146.961	0.659593172327904	351.143	-729.4	-2.0035	-1.7741	wt	EmbryoWT17data.csv	1
888	120	0.371742388654005	33236	0.567094693009499	126.926	0.626268166645691	333.402	-585	-1.663	-1.7263	wt	EmbryoWT17data.csv	1
889	130	0.30631053844261	27386	0.492793251659831	110.296	0.593841044550429	316.139	-709.3	-2.0606	-2.806	wt	EmbryoWT17data.csv	1
890	140	0.226975818177751	20293	0.400727376707861	89.69	0.54113264821184	288.079	-581	-1.887	-2.7696	wt	EmbryoWT17data.csv	1
891	150	0.161991365232758	14483	0.316417803751262	70.82	0.489107995859968	260.383	-577.5	-1.9518	-4.4265	wt	EmbryoWT17data.csv	1
892	160	0.0973983848958683	8708	0.229213021294087	51.302	0.405959843189703	216.118	-338.7	-1.4807	-3.0479	wt	EmbryoWT17data.csv	1
893	170	0.0595150213632195	5321	0.163056590622738	36.495	0.348707554807528	185.639	-210.2	-0.8431	-3.9595	wt	EmbryoWT17data.csv	1
894	180	0.0360042950137575	3219	0.125387591703974	28.064	0.274331612076722	146.044	-176.4	-0.9364	-4.6979	wt	EmbryoWT17data.csv	1
895	190	0.0162740755653983	1455	0.083550027254287	18.7	0.186085434186824	99.065	-81.3	-0.5793	-3.5733	wt	EmbryoWT17data.csv	1
896	200	0.00718072612576337	642	0.0576673904690418	12.907	0.118963940018371	63.332	NA	NA	NA	wt	EmbryoWT17data.csv	1
897	0	1	89034	0.974579768711577	226.697	1	500.057	-167.4	-0.3655	-0.136000000000001	wt	EmbryoWT18data.csv	1
898	10	0.981198193948379	87360	0.958866772709686	223.042	0.997280310044655	498.697	-165	0.0837999999999994	-1.1251	wt	EmbryoWT18data.csv	1
899	20	0.962665947840151	85710	0.962469369330639	223.88	0.974780874980252	487.446	-198.4	0.262100000000001	-1.6794	wt	EmbryoWT18data.csv	1
900	30	0.940382325853045	83726	0.973737156614075	226.501	0.941196703575792	470.652	-205.7	-0.146100000000001	-0.858299999999997	wt	EmbryoWT18data.csv	1
901	40	0.917278792371454	81669	0.967456257254632	225.04	0.924032660276728	462.069	-31.9	0.582600000000002	-1.3418	wt	EmbryoWT18data.csv	1
902	50	0.913695891457196	81350	0.992502471948755	230.866	0.897199719232008	448.651	-231.7	0.1744	-1.6047	wt	EmbryoWT18data.csv	1
903	60	0.88767212525552	79033	1	232.61	0.865109377530961	432.604	-327.4	-0.158900000000003	-1.507	wt	EmbryoWT18data.csv	1
904	70	0.850899656311072	75759	0.993168823352392	231.021	0.834972813099307	417.534	-583.5	-0.800099999999998	-1.8332	wt	EmbryoWT18data.csv	1
905	80	0.785362895073792	69924	0.958772193800782	223.02	0.798312992318876	399.202	-495.6	-0.8672	-1.3288	wt	EmbryoWT18data.csv	1
906	90	0.729698766763259	64968	0.921490907527621	214.348	0.771740021637533	385.914	-806.1	-1.7298	-1.8209	wt	EmbryoWT18data.csv	1
907	100	0.639160320776333	56907	0.847126090881733	197.05	0.735326172816299	367.705	-607.5	-1.7853	-0.653100000000001	wt	EmbryoWT18data.csv	1
908	110	0.570927960105128	50832	0.770375306306694	179.197	0.722265661714565	361.174	-801.1	-1.7717	-2.3539	wt	EmbryoWT18data.csv	1
909	120	0.480951097333603	42821	0.694209191350329	161.48	0.675193027994809	337.635	-729.4	-1.6854	-2.4868	wt	EmbryoWT18data.csv	1
910	130	0.399027337870926	35527	0.621753149047762	144.626	0.625462697252513	312.767	-617.6	-1.9104	-1.5044	wt	EmbryoWT18data.csv	1
911	140	0.329660579104612	29351	0.539624263789175	125.522	0.595378126893534	297.723	-679	-2.1146	-2.251	wt	EmbryoWT18data.csv	1
912	150	0.253397578453175	22561	0.448716736167835	104.376	0.550363258588521	275.213	-611.1	-2.0016	-2.6935	wt	EmbryoWT18data.csv	1
913	160	0.184760877866882	16450	0.362667125231073	84.36	0.496499399068506	248.278	-611.6	-1.8943	-4.7143	wt	EmbryoWT18data.csv	1
914	170	0.116068018959049	10334	0.281230385624006	65.417	0.402224146447305	201.135	-347.5	-1.6616	-2.218	wt	EmbryoWT18data.csv	1
915	180	0.0770379854886897	6859	0.209797515154121	48.801	0.357869202910868	178.955	-251.7	-1.1964	-2.8876	wt	EmbryoWT18data.csv	1
916	190	0.0487678864254105	4342	0.158363784875973	36.837	0.300123785888409	150.079	-224.7	-1.2678	-3.9666	wt	EmbryoWT18data.csv	1
917	200	0.023530336725296	2095	0.103860539099781	24.159	0.220800828705528	110.413	-137.3	-0.9066	-4.9506	wt	EmbryoWT18data.csv	1
918	210	0.00810926163038839	722	0.0648854305489876	15.093	0.121800114786914	60.907	NA	NA	NA	wt	EmbryoWT18data.csv	1
919	0	1	80395	0.924233822600288	201.873	1	507.062	-149.2	0.464500000000001	-2.0605	wt	EmbryoWT19data.csv	1
920	10	0.981441631942285	78903	0.945499995421707	206.518	0.95936394365975	486.457	-46.9	0.3559	-1.1082	wt	EmbryoWT19data.csv	1
921	20	0.975607935816904	78434	0.961794141615771	210.077	0.937508628136204	475.375	-152.2	0.6083	-2.2343	wt	EmbryoWT19data.csv	1
922	30	0.956676410224516	76912	0.989643900339709	216.16	0.893444983059271	453.032	-248.8	0.0447000000000003	-1.5559	wt	EmbryoWT19data.csv	1
923	40	0.925729212015673	74424	0.991690397487433	216.607	0.862760372498827	437.473	-176.4	0.1815	-1.3919	wt	EmbryoWT19data.csv	1
924	50	0.903787548976926	72660	1	218.422	0.83531008042409	423.554	-545.5	-0.684799999999999	-1.9119	wt	EmbryoWT19data.csv	1
925	60	0.835935070588967	67205	0.968647846828616	211.574	0.797604632175158	404.435	-555.2	-1.2312	-1.0487	wt	EmbryoWT19data.csv	1
926	70	0.766876049505566	61653	0.912279898545018	199.262	0.776922743175391	393.948	-598.8	-1.1127	-1.7225	wt	EmbryoWT19data.csv	1
927	80	0.692393805584924	55665	0.861337227934915	188.135	0.742952538348368	376.723	-678.4	-1.9554	-0.754000000000002	wt	EmbryoWT19data.csv	1
928	90	0.608010448410971	48881	0.771813278882164	168.581	0.728082561895784	369.183	-640.9	-1.7554	-1.1121	wt	EmbryoWT19data.csv	1
929	100	0.528291560420424	42472	0.691445916620121	151.027	0.706150332700932	358.062	-767.4	-2.1239	-1.6689	wt	EmbryoWT19data.csv	1
930	110	0.432837863051185	34798	0.594207543196198	129.788	0.673237197818018	341.373	-518.9	-1.5812	-1.0606	wt	EmbryoWT19data.csv	1
931	120	0.368294048137322	29609	0.521815568028862	113.976	0.652320623513495	330.767	-691.2	-1.6464	-3.4405	wt	EmbryoWT19data.csv	1
932	130	0.282318552148765	22697	0.446438545567754	97.512	0.584468960403264	296.362	-548.7	-1.8281	-1.9797	wt	EmbryoWT19data.csv	1
933	140	0.214068039057155	17210	0.362742764007289	79.231	0.545426397560851	276.565	-481.2	-1.6489	-2.4971	wt	EmbryoWT19data.csv	1
934	150	0.154213570495678	12398	0.287251284211297	62.742	0.496179954325112	251.594	-366.1	-1.3268	-2.6743	wt	EmbryoWT19data.csv	1
935	160	0.108675912681137	8737	0.226506487441741	49.474	0.443438869408475	224.851	-278.6	-1.1506	-2.5285	wt	EmbryoWT19data.csv	1
936	170	0.0740220162945457	5951	0.173828643634799	37.968	0.393573172511448	199.566	-267.3	-1.0421	-4.8056	wt	EmbryoWT19data.csv	1
937	180	0.0407736799552211	3278	0.126118248161815	27.547	0.298799752298535	151.51	-176.8	-0.5979	-6.2369	wt	EmbryoWT19data.csv	1
938	190	0.0187822625785186	1510	0.0987446319509939	21.568	0.175799014716149	89.141	-119	-1.4182	-3.3979	wt	EmbryoWT19data.csv	1
939	200	0.00398034703650725	320	0.0338152750180843	7.386	0.108787485554035	55.162	NA	NA	NA	wt	EmbryoWT19data.csv	1
940	0	1	97602	0.993932951454328	214.119	1	580.382	-575.3	-0.6958	-1.5866	wt	EmbryoWT20data.csv	1
941	10	0.941056535726727	91849	0.961634157436893	207.161	0.972662832410378	564.516	-173.6	-0.2459	-0.401699999999994	wt	EmbryoWT20data.csv	1
942	20	0.92327001495871	90113	0.950219564955019	204.702	0.965741528855133	560.499	-127.8	0.346700000000001	-1.715	wt	EmbryoWT20data.csv	1
943	30	0.910176020983177	88835	0.966313258381068	208.169	0.936192025252334	543.349	-198.9	0.160399999999998	-1.62270000000001	wt	EmbryoWT20data.csv	1
944	40	0.889797340218438	86846	0.973758970597792	209.773	0.908232853534396	527.122	-187.4	0.565299999999999	-2.491	wt	EmbryoWT20data.csv	1
945	50	0.870596913997664	84972	1	215.426	0.865312845677502	502.212	-266.5	-0.212899999999999	-1.0895	wt	EmbryoWT20data.csv	1
946	60	0.843292145652753	82307	0.990117256041518	213.297	0.846540726624878	491.317	-349.5	-0.149799999999999	-1.7535	wt	EmbryoWT20data.csv	1
947	70	0.807483453207926	78812	0.983163592138368	211.799	0.81632786681875	473.782	-496.8	-0.244499999999999	-2.4682	wt	EmbryoWT20data.csv	1
948	80	0.75658285690867	73844	0.971813987169608	209.354	0.773800703674477	449.1	-567.5	-1.0777	-1.2012	wt	EmbryoWT20data.csv	1
949	90	0.698438556586955	68169	0.92178752796784	198.577	0.753103990130638	437.088	-894.7	-1.9729	-1.548	wt	EmbryoWT20data.csv	1
950	100	0.606770353066535	59222	0.830206196095179	178.848	0.72643190174747	421.608	-648.6	-1.5165	-1.1391	wt	EmbryoWT20data.csv	1
951	110	0.540316796786951	52736	0.759810793497535	163.683	0.706805173144584	410.217	-740.2	-2.0677	-0.659100000000001	wt	EmbryoWT20data.csv	1
952	120	0.464478186922399	45334	0.663828878594042	143.006	0.695448859544231	403.626	-726.4	-1.8638	-1.3878	wt	EmbryoWT20data.csv	1
953	130	0.390053482510604	38070	0.577311930779015	124.368	0.671537022168158	389.748	-918.1	-2.2148	-2.9912	wt	EmbryoWT20data.csv	1
954	140	0.295987787135509	28889	0.474501685033376	102.22	0.619998552677375	359.836	-665.7	-1.6714	-2.8786	wt	EmbryoWT20data.csv	1
955	150	0.227782217577509	22232	0.39691587830624	85.506	0.570400184705935	331.05	-576.3	-0.9569	-5.4912	wt	EmbryoWT20data.csv	1
956	160	0.168736296387369	16469	0.352496913093127	75.937	0.47578663707696	276.138	-431	-1.1768	-3.4878	wt	EmbryoWT20data.csv	1
957	170	0.124577365217926	12159	0.297870266355964	64.169	0.415691734064806	241.26	-350.8	-1.1994	-3.0148	wt	EmbryoWT20data.csv	1
958	180	0.0886354787811725	8651	0.24219453547854	52.175	0.363746635836397	211.112	-321.3	-0.9144	-5.0208	wt	EmbryoWT20data.csv	1
959	190	0.0557160713919797	5438	0.199748405484946	43.031	0.277238094909904	160.904	-168.2	-1.0843	-1.233	wt	EmbryoWT20data.csv	1
960	200	0.0384828179750415	3756	0.1494155765785	32.188	0.255993466372148	148.574	-70.2	-0.2863	-1.5976	wt	EmbryoWT20data.csv	1
961	210	0.0312903424110162	3054	0.136125630146779	29.325	0.228466768438718	132.598	-133.7	-0.6989	-3.4724	wt	EmbryoWT20data.csv	1
962	220	0.0175918526259708	1717	0.103682935207449	22.336	0.168637207907895	97.874	-117	-1.0993	-3.6475	wt	EmbryoWT20data.csv	1
963	230	0.00560439335259523	547	0.0526538115176441	11.343	0.105790668904273	61.399	NA	NA	NA	wt	EmbryoWT20data.csv	1
964	0	1	78630	0.982467654228389	188.622	1	530.769	-181.8	0.336599999999999	-2.1361	wt	EmbryoWT22data.csv	1
965	10	0.976879053796261	76812	1	191.988	0.959754620183168	509.408	-100.7	-0.0104000000000013	-0.640800000000002	wt	EmbryoWT22data.csv	1
966	20	0.964072237059646	75805	0.999458299477051	191.884	0.947681571455756	503	-326.5	-0.139399999999998	-1.8142	wt	EmbryoWT22data.csv	1
967	30	0.922548645555132	72540	0.99219742900598	190.49	0.913500976884483	484.858	-315.6	-0.4506	-0.9858	wt	EmbryoWT22data.csv	1
968	40	0.882411293399466	69384	0.968727212117424	185.984	0.894927925330982	475	-518	-0.746900000000002	-1.7072	wt	EmbryoWT22data.csv	1
969	50	0.816533129848658	64204	0.929823738983686	178.515	0.862763273665191	457.928	-651.7	-1.1175	-1.9004	wt	EmbryoWT22data.csv	1
970	60	0.733651278138115	57687	0.871616976061004	167.34	0.826958620416791	438.924	-637.1	-0.717000000000002	-3.0998	wt	EmbryoWT22data.csv	1
971	70	0.652626224087498	51316	0.834270891930746	160.17	0.768556566039087	407.926	-442.5	-1.3904	0.0259000000000015	wt	EmbryoWT22data.csv	1
972	80	0.596349993641104	46891	0.761849698939517	146.266	0.769044537265741	408.185	-675.2	-1.4464	-2.0432	wt	EmbryoWT22data.csv	1
973	90	0.510479460765611	40139	0.686511656978561	131.802	0.730549448064977	387.753	-726.9	-1.7818	-2.0583	wt	EmbryoWT22data.csv	1
974	100	0.418033829327229	32870	0.593703773152489	113.984	0.691769865986898	367.17	-616.6	-1.5917	-2.0464	wt	EmbryoWT22data.csv	1
975	110	0.339615922675823	26704	0.510797549846865	98.067	0.653214486904849	346.706	-633	-1.7518	-2.4654	wt	EmbryoWT22data.csv	1
976	120	0.259112298105049	20374	0.419552263683147	80.549	0.606764901491986	322.052	-707.5	-1.6994	-5.5623	wt	EmbryoWT22data.csv	1
977	130	0.169133918351774	13299	0.331036314769673	63.555	0.501967899406333	266.429	-530.6	-1.763	-4.483	wt	EmbryoWT22data.csv	1
978	140	0.101653312984866	7993	0.239207658812009	45.925	0.41750554384299	221.599	-350.1	-1.3408	-4.5711	wt	EmbryoWT22data.csv	1
979	150	0.05712832252321	4492	0.169369960622539	32.517	0.331383332485507	175.888	-211.8	-0.8797	-4.8459	wt	EmbryoWT22data.csv	1
980	160	0.0301920386620883	2374	0.123549388503448	23.72	0.240083727572635	127.429	-120.5	-0.8508	-2.9582	wt	EmbryoWT22data.csv	1
981	170	0.0148670990716012	1169	0.0792341187990916	15.212	0.184349500441812	97.847	NA	NA	NA	wt	EmbryoWT22data.csv	1
982	0	1	83728	0.937116832265596	203.911	1	522.805	-327.4	0.170099999999999	-2.4598	wt	EmbryoWT26data.csv	1
983	10	0.960897190903879	80454	0.94493414340469	205.612	0.952949952659213	498.207	152.9	-0.00989999999999895	0.971100000000001	wt	EmbryoWT26data.csv	1
984	20	0.979158704376075	81983	0.944479167624107	205.513	0.971524755884125	507.918	60.7	1.0642	-2.1429	wt	EmbryoWT26data.csv	1
985	30	0.98640836995987	82590	0.993386766179215	216.155	0.930536242002276	486.489	-339	0.143899999999999	-2.3054	wt	EmbryoWT26data.csv	1
986	40	0.945920122300783	79200	1	217.594	0.886439494649057	463.435	-371.1	-0.0981999999999999	-1.9712	wt	EmbryoWT26data.csv	1
987	50	0.901598031721766	75489	0.995487007913821	216.612	0.848735188072035	443.723	-344.4	-0.588200000000001	-0.842400000000003	wt	EmbryoWT26data.csv	1
988	60	0.860464838524747	72045	0.968455012546302	210.73	0.832622105756448	435.299	-577	-0.442399999999998	-2.6275	wt	EmbryoWT26data.csv	1
989	70	0.791551213453086	66275	0.94812356958372	206.306	0.782364361473207	409.024	-662.6	-1.2941	-1.6258	wt	EmbryoWT26data.csv	1
990	80	0.712414007261609	59649	0.888650422346205	193.365	0.751266724687025	392.766	-681.8	-1.3401	-1.8989	wt	EmbryoWT26data.csv	1
991	90	0.630983661379706	52831	0.827063246229216	179.964	0.71494534290988	373.777	-450.8	-1.4426	-0.209999999999997	wt	EmbryoWT26data.csv	1
992	100	0.577142652398242	48323	0.760765462282967	165.538	0.71092854888534	371.677	-729	-2.0791	-1.0738	wt	EmbryoWT26data.csv	1
993	110	0.490075004777374	41033	0.665215952645753	144.747	0.690389342106522	360.939	-732.7	-1.8868	-2.001	wt	EmbryoWT26data.csv	1
994	120	0.402565450028664	33706	0.578504002867726	125.879	0.652115033329827	340.929	-647.6	-1.728	-2.1679	wt	EmbryoWT26data.csv	1
995	130	0.325219759220333	27230	0.499090048438836	108.599	0.610648329683152	319.25	-494	-1.5735	-1.3636	wt	EmbryoWT26data.csv	1
996	140	0.26621918593541	22290	0.426776473616	92.864	0.584565947150467	305.614	-644.7	-1.8266	-3.5204	wt	EmbryoWT26data.csv	1
997	150	0.18921985476782	15843	0.34283114424111	74.598	0.517229177226691	270.41	-483.6	-1.6885	-2.758	wt	EmbryoWT26data.csv	1
998	160	0.131461398815211	11007	0.265232497219592	57.713	0.464475282371056	242.83	-392.7	-1.4614	-3.3671	wt	EmbryoWT26data.csv	1
999	170	0.084559526084464	7080	0.198070718861733	43.099	0.400070772085194	209.159	-314.5	-1.122	-5.1995	wt	EmbryoWT26data.csv	1
1000	180	0.0469974202178483	3935	0.146506797062419	31.879	0.300616864796626	157.164	-149	-0.4876	-4.188	wt	EmbryoWT26data.csv	1
1001	190	0.0292017007452704	2445	0.124098090940008	27.003	0.220510515392929	115.284	-178.9	-1.6125	-3.85	wt	EmbryoWT26data.csv	1
1002	200	0.00783489394228932	656	0.0499921872845759	10.878	0.146869291609682	76.784	NA	NA	NA	wt	EmbryoWT26data.csv	1
1003	0	0.985931746414746	93980	0.925889584341932	214.199	1	558.636	134.1	0.383599999999998	-0.199799999999993	wt	EmbryoWT27data.csv	1
1004	10	1	95321	0.942470952348019	218.035	0.996423431357807	556.638	-292.6	0.641499999999999	-3.2508	wt	EmbryoWT27data.csv	1
1005	20	0.969303721110773	92395	0.970200221315444	224.45	0.938231692909157	524.13	-293.4	0.428100000000001	-2.6143	wt	EmbryoWT27data.csv	1
1006	30	0.938523515279949	89461	0.98870513175185	228.731	0.891433777987813	497.987	-210.4	0.2613	-1.7204	wt	EmbryoWT27data.csv	1
1007	40	0.916450729639849	87357	1	231.344	0.860637338087771	480.783	-474.2	-0.289699999999999	-2.0331	wt	EmbryoWT27data.csv	1
1008	50	0.866703035008025	82615	0.987477522650252	228.447	0.824243335553026	460.452	-784.2	-1.2857	-1.8855	wt	EmbryoWT27data.csv	1
1009	60	0.784433650507233	74773	0.931902275399405	215.59	0.790491482826026	441.597	-726.2	-1.0421	-2.2637	wt	EmbryoWT27data.csv	1
1010	70	0.708248969272249	67511	0.886856801991839	205.169	0.749969568735277	418.96	-634.2	-1.1581	-1.6648	wt	EmbryoWT27data.csv	1
1011	80	0.641715886320958	61169	0.836797150563663	193.588	0.720168410199128	402.312	-656.4	-1.3153	-1.6992	wt	EmbryoWT27data.csv	1
1012	90	0.572853830740341	54605	0.779942423404108	180.435	0.68975146607093	385.32	-852.3	-1.8865	-2.2175	wt	EmbryoWT27data.csv	1
1013	100	0.483440165336075	46082	0.698397192060308	161.57	0.650056566350898	363.145	-854.1	-2.2577	-1.9253	wt	EmbryoWT27data.csv	1
1014	110	0.393837664313215	37541	0.600806591050557	138.993	0.615592264014493	343.892	-730.9	-2.1702	-1.5711	wt	EmbryoWT27data.csv	1
1015	120	0.317159912296346	30232	0.506998236392558	117.291	0.58746840518692	328.181	-721.2	-1.8504	-3.1482	wt	EmbryoWT27data.csv	1
1016	130	0.241499774446344	23020	0.42701345182931	98.787	0.531113283068044	296.699	-583.7	-1.7123	-2.8794	wt	EmbryoWT27data.csv	1
1017	140	0.180264579683386	17183	0.352998132650944	81.664	0.479569880924251	267.905	-430	-1.4195	-2.4784	wt	EmbryoWT27data.csv	1
1018	150	0.135153848574816	12883	0.291639290407359	67.469	0.435204677106381	243.121	-406.8	-1.1947	-4.0975	wt	EmbryoWT27data.csv	1
1019	160	0.0924769987725685	8815	0.239997579362335	55.522	0.361856378751101	202.146	-348.5	-1.5085	-3.4322	wt	EmbryoWT27data.csv	1
1020	170	0.0559163248392275	5330	0.174791652258109	40.437	0.300417445349029	167.824	-216.3	-1.2429	-2.3853	wt	EmbryoWT27data.csv	1
1021	180	0.0332245780048468	3167	0.121066463794177	28.008	0.257718800793361	143.971	-158	-0.427	-5.8848	wt	EmbryoWT27data.csv	1
1022	190	0.0166490070393722	1587	0.102609101597621	23.738	0.152376502767455	85.123	-81.7	-0.8285	-2.168	wt	EmbryoWT27data.csv	1
1023	200	0.00807796812874393	770	0.0667966318555917	15.453	0.113567689873191	63.443	NA	NA	NA	wt	EmbryoWT27data.csv	1
1024	0	1	99113	0.946373104721755	220.892	1	571.295	-140	0.489699999999999	-2.0285	wt	EmbryoWT29data.csv	1
1025	10	0.985874708665866	97713	0.967353443954603	225.789	0.964492950227116	551.01	-350	0.163200000000001	-2.355	wt	EmbryoWT29data.csv	1
1026	20	0.950561480330532	94213	0.974345462257239	227.421	0.923270814552902	527.46	-290.7	-0.00489999999999782	-1.6163	wt	EmbryoWT29data.csv	1
1027	30	0.921231321824584	91306	0.974135530335163	227.372	0.894978951329873	511.297	-229.3	0.603699999999998	-2.5734	wt	EmbryoWT29data.csv	1
1028	40	0.898096112518035	89013	1	233.409	0.84993392205428	485.563	-631	-0.861499999999998	-1.7131	wt	EmbryoWT29data.csv	1
1029	50	0.834431406576332	82703	0.963090540638964	224.794	0.819947662766172	468.432	-681.8	-1.202	-1.4337	wt	EmbryoWT29data.csv	1
1030	60	0.765641237779101	75885	0.911592954856068	212.774	0.794852046665908	454.095	-567.8	-0.908199999999999	-1.5244	wt	EmbryoWT29data.csv	1
1031	70	0.708353091925378	70207	0.872682715747893	203.692	0.768168809459211	438.851	-780.6	-1.5572	-1.6507	wt	EmbryoWT29data.csv	1
1032	80	0.629594503243772	62401	0.805967207776907	188.12	0.739274805485782	422.344	-559.8	-1.53	-0.385300000000001	wt	EmbryoWT29data.csv	1
1033	90	0.573113516894857	56803	0.740417036189693	172.82	0.732530478999466	418.491	-844.7	-1.8852	-1.8609	wt	EmbryoWT29data.csv	1
1034	100	0.48788756268098	48356	0.659648942414388	153.968	0.699957114975626	399.882	-626	-1.5901	-1.1677	wt	EmbryoWT29data.csv	1
1035	110	0.424727331429782	42096	0.59152389153803	138.067	0.679517587236016	388.205	-871.9	-2.1397	-2.3956	wt	EmbryoWT29data.csv	1
1036	120	0.336757034899559	33377	0.499852190789558	116.67	0.637584785443598	364.249	-732.1	-2.0472	-1.9383	wt	EmbryoWT29data.csv	1
1037	130	0.26289185071585	26056	0.412143490610902	96.198	0.603656604731356	344.866	-578.7	-1.2282	-3.7329	wt	EmbryoWT29data.csv	1
1038	140	0.204503950036827	20269	0.359523411693636	83.916	0.538315581267121	307.537	-541	-1.1894	-4.4852	wt	EmbryoWT29data.csv	1
1039	150	0.14991978852421	14859	0.308565650853223	72.022	0.459806229706194	262.685	-462.2	-1.4714	-3.5245	wt	EmbryoWT29data.csv	1
1040	160	0.103286148133948	10237	0.245526093681049	57.308	0.398113058927524	227.44	-287.1	-0.9774	-3.0134	wt	EmbryoWT29data.csv	1
1041	170	0.0743192114051638	7366	0.203651101714158	47.534	0.345366229356112	197.306	-228.5	-0.8196	-3.285	wt	EmbryoWT29data.csv	1
1042	180	0.0512647180490955	5081	0.168536774503125	39.338	0.287865288511189	164.456	-181.9	-1.0893	-1.8444	wt	EmbryoWT29data.csv	1
1043	190	0.0329119288085317	3262	0.121867622927993	28.445	0.255580741998442	146.012	-126.5	-0.5075	-3.7212	wt	EmbryoWT29data.csv	1
1044	200	0.0201487191387608	1997	0.100124673855764	23.37	0.19044451640571	108.8	-84.4	-0.339	-3.5326	wt	EmbryoWT29data.csv	1
1045	210	0.0116331863630402	1153	0.0856008123080087	19.98	0.128609562485231	73.474	NA	NA	NA	wt	EmbryoWT29data.csv	1
1046	0	1	89396	0.887578815142296	217.629	1	523.011	-64.6	0.3429	-1.1833	wt	EmbryoWT3data.csv	1
1047	10	0.992773725893776	88750	0.901563659795917	221.058	0.977375236849703	511.178	-4.8	0.431800000000001	-1.0065	wt	EmbryoWT3data.csv	1
1048	20	0.992236789118081	88702	0.919174204915292	225.376	0.95813089973251	501.113	-48.2	0.793099999999998	-1.9666	wt	EmbryoWT3data.csv	1
1049	30	0.986845048995481	88220	0.951520020881425	233.307	0.920529396131248	481.447	-29	0.406200000000001	-0.979300000000001	wt	EmbryoWT3data.csv	1
1050	40	0.983601055975659	87930	0.968086494775566	237.369	0.90180512455761	471.654	-89.8	0.782499999999999	-1.9715	wt	EmbryoWT3data.csv	1
1051	50	0.973555863797038	87032	1	245.194	0.86410993267828	451.939	-494.7	-0.3958	-1.8695	wt	EmbryoWT3data.csv	1
1052	60	0.918217817352007	82085	0.98385768004111	241.236	0.82836498658728	433.244	-439.4	-0.172799999999998	-2.0233	wt	EmbryoWT3data.csv	1
1053	70	0.869065730010291	77691	0.976810199270782	239.508	0.789679375768387	413.011	-626.4	-1.26	-1.2215	wt	EmbryoWT3data.csv	1
1054	80	0.798995480782138	71427	0.925422318653801	226.908	0.766324226450304	400.796	-432.5	-1.102	-0.504899999999998	wt	EmbryoWT3data.csv	1
1055	90	0.750615240055483	67102	0.88047831513006	215.888	0.756670509798073	395.747	-720	-1.4353	-1.7304	wt	EmbryoWT3data.csv	1
1056	100	0.670074723701284	59902	0.821940993662161	201.535	0.723585163600766	378.443	-694.2	-2.1983	-0.2892	wt	EmbryoWT3data.csv	1
1057	110	0.592420242516444	52960	0.732285455598424	179.552	0.718055643189149	375.551	-877.9	-2.3481	-1.5118	wt	EmbryoWT3data.csv	1
1058	120	0.494216743478455	44181	0.636520469505779	156.071	0.689149941397026	360.433	-671.7	-1.5962	-1.998	wt	EmbryoWT3data.csv	1
1059	130	0.419079153429684	37464	0.571420997251156	140.109	0.650948068013866	340.453	-726.9	-1.9293	-2.2238	wt	EmbryoWT3data.csv	1
1060	140	0.337766790460423	30195	0.492736363858822	120.816	0.608428885816933	318.215	-568.2	-1.5867	-2.0824	wt	EmbryoWT3data.csv	1
1061	150	0.274206899637568	24513	0.428024339910438	104.949	0.568613279644214	297.391	-706.7	-2.2434	-2.8192	wt	EmbryoWT3data.csv	1
1062	160	0.195154145599356	17446	0.336529441992871	82.515	0.514710015659327	269.199	-464.6	-1.2794	-3.5446	wt	EmbryoWT3data.csv	1
1063	170	0.143183140185243	12800	0.284350351150518	69.721	0.446937062509202	233.753	-464.8	-1.2023	-5.3859	wt	EmbryoWT3data.csv	1
1064	180	0.0911897624054768	8152	0.235315709193537	57.698	0.343958348868379	179.894	-418.5	-2.1417	-4.0677	wt	EmbryoWT3data.csv	1
1065	190	0.0443755872745984	3967	0.14796854735434	36.281	0.266183694033204	139.217	174.7	0.9486	1.9748	wt	EmbryoWT3data.csv	1
1066	200	0.0639178486733187	5714	0.186656280333124	45.767	0.303941982099803	158.965	-361.4	-1.8553	-6.0713	wt	EmbryoWT3data.csv	1
1067	210	0.0234909839366415	2100	0.110989665326231	27.214	0.187858381563676	98.252	-112.6	-0.8953	-3.034	wt	EmbryoWT3data.csv	1
1068	220	0.0108953420734708	974	0.0744757212656101	18.261	0.129848129389248	67.912	-84.8	-1.2709	-3.9016	wt	EmbryoWT3data.csv	1
1069	230	0.00140945903619849	126	0.0226432946972601	5.552	0.0552493159799698	28.896	NA	NA	NA	wt	EmbryoWT3data.csv	1
1070	0	1	81525	0.938909371718627	199.399	1	520.57	-141.5	0.358199999999999	-1.8063	wt	EmbryoWT4data.csv	1
1071	10	0.982643360932229	80110	0.95577592255136	202.981	0.965301496436598	502.507	-158.9	0.1024	-1.2442	wt	EmbryoWT4data.csv	1
1072	20	0.963152407237044	78521	0.960597627758708	204.005	0.94140077223044	490.065	-78.9	0.525900000000001	-1.7115	wt	EmbryoWT4data.csv	1
1073	30	0.953474394357559	77732	0.98536066260777	209.264	0.908523349405459	472.95	-116.3	0.310899999999998	-1.3897	wt	EmbryoWT4data.csv	1
1074	40	0.939208831646734	76569	1	212.373	0.881827612040648	459.053	-298.9	-0.1006	-1.5819	wt	EmbryoWT4data.csv	1
1075	50	0.902545231524072	73580	0.9952630513295	211.367	0.851439767946674	443.234	-553.1	-0.579399999999998	-2.1766	wt	EmbryoWT4data.csv	1
1076	60	0.834701011959522	68049	0.967980863857458	205.573	0.809627907870219	421.468	-343	-0.496899999999999	-1.1328	wt	EmbryoWT4data.csv	1
1077	70	0.792628028212205	64619	0.944583350990945	200.604	0.78786714562883	410.14	-459.6	-0.830500000000001	-1.2719	wt	EmbryoWT4data.csv	1
1078	80	0.736252683226004	60023	0.905477626628621	192.299	0.763434312388343	397.421	-530.6	-1.3189	-0.845400000000001	wt	EmbryoWT4data.csv	1
1079	90	0.671168353265869	54717	0.843374628601564	179.11	0.74719442149951	388.967	-534.1	-1.3771	-0.8733	wt	EmbryoWT4data.csv	1
1080	100	0.605654707145048	49376	0.778531169216426	165.339	0.730418579633863	380.234	-745.1	-1.7739	-1.8577	wt	EmbryoWT4data.csv	1
1081	110	0.514259429622815	41925	0.695003602152816	147.6	0.694732696851528	361.657	-580.8	-1.8708	-0.488200000000001	wt	EmbryoWT4data.csv	1
1082	120	0.443017479300828	36117	0.606913308188894	128.892	0.685354515242907	356.775	-562.4	-1.4202	-1.8256	wt	EmbryoWT4data.csv	1
1083	130	0.374032505366452	30493	0.540040400615898	114.69	0.650285264229594	338.519	-568.1	-1.6575	-1.6533	wt	EmbryoWT4data.csv	1
1084	140	0.304348359398957	24812	0.461993756268452	98.115	0.618525846668075	321.986	-709	-1.782	-4.0969	wt	EmbryoWT4data.csv	1
1085	150	0.21738117141981	17722	0.378084784789027	80.295	0.53982557581113	281.017	-565.6	-1.8457	-3.258	wt	EmbryoWT4data.csv	1
1086	160	0.148003679852806	12066	0.291176373644484	61.838	0.477240332712219	248.437	-414	-1.3867	-3.8064	wt	EmbryoWT4data.csv	1
1087	170	0.0972217111315547	7926	0.225880879396157	47.971	0.404120483316365	210.373	-349.2	-1.7669	-2.4064	wt	EmbryoWT4data.csv	1
1088	180	0.0543882244710212	4434	0.142682921086956	30.302	0.357894231323357	186.309	-199.8	-0.8095	-4.6642	wt	EmbryoWT4data.csv	1
1089	190	0.0298804047838086	2436	0.104566022987856	22.207	0.26829629060453	139.667	-209.6	-1.142	-9.9535	wt	EmbryoWT4data.csv	1
1090	200	0.0041704998466728	340	0.0507927090543525	10.787	0.0770924179265036	40.132	NA	NA	NA	wt	EmbryoWT4data.csv	1
1091	0	1	94188	0.945865388842485	215.156	1	557.381	-310.8	-0.334399999999999	-0.988199999999995	wt	EmbryoWT5data.csv	1
1092	10	0.967002165881004	91080	0.931164549171319	211.812	0.982270655081533	547.499	-320.5	-0.128300000000002	-1.6049	wt	EmbryoWT5data.csv	1
1093	20	0.932974476578757	87875	0.925524244955379	210.529	0.953477065059627	531.45	37.6	0.2209	-0.326700000000005	wt	EmbryoWT5data.csv	1
1094	30	0.936966492546821	88251	0.935235415659208	212.738	0.947615724253249	528.183	-30.9	0.557499999999999	-1.529	wt	EmbryoWT5data.csv	1
1095	40	0.933685819849662	87942	0.95974414208467	218.313	0.920183859873229	512.893	-447.4	-0.394299999999998	-1.714	wt	EmbryoWT5data.csv	1
1096	50	0.8861850766552	83468	0.942409988130303	214.37	0.88943290137267	495.753	112.8	1.31	-2.2235	wt	EmbryoWT5data.csv	1
1097	60	0.898161124559392	84596	1	227.47	0.849540978253654	473.518	-433.7	-0.6166	-1.1759	wt	EmbryoWT5data.csv	1
1098	70	0.852114919097974	80259	0.972893128764233	221.304	0.828444098381538	461.759	-407.7	-0.160499999999999	-2.0255	wt	EmbryoWT5data.csv	1
1099	80	0.808829150210218	76182	0.965837253264167	219.699	0.792104503023964	441.504	-622.2	-0.944200000000001	-1.7852	wt	EmbryoWT5data.csv	1
1100	90	0.742769779589757	69960	0.924328482876863	210.257	0.76007614181323	423.652	-673.3	-1.5317	-1.0689	wt	EmbryoWT5data.csv	1
1101	100	0.671285089395677	63227	0.856992130830439	194.94	0.740898954216236	412.963	-746.3	-1.4557	-1.9352	wt	EmbryoWT5data.csv	1
1102	110	0.592049942667856	55764	0.79299687870928	180.383	0.706179435610471	393.611	-629.1	-1.7829	-0.610399999999998	wt	EmbryoWT5data.csv	1
1103	120	0.525257994649	49473	0.714617312173034	162.554	0.695228219117623	387.507	-792.1	-1.9066	-1.8795	wt	EmbryoWT5data.csv	1
1104	130	0.441160232726037	41552	0.630799665890007	143.488	0.66150801695788	368.712	-573.4	-1.6723	-0.895299999999997	wt	EmbryoWT5data.csv	1
1105	140	0.380281989213063	35818	0.557282278981844	126.765	0.645445395519402	359.759	-621.6	-1.604	-1.9363	wt	EmbryoWT5data.csv	1
1106	150	0.314286320975071	29602	0.486767485822306	110.725	0.610706141759407	340.396	-711.1	-2.0559	-2.2798	wt	EmbryoWT5data.csv	1
1107	160	0.238788380685438	22491	0.396386336659779	90.166	0.56980413756479	317.598	-755.2	-1.9895	-4.6919	wt	EmbryoWT5data.csv	1
1108	170	0.158608315284325	14939	0.308924253747747	70.271	0.485626528353137	270.679	-656.5	-2.1198	-5.3407	wt	EmbryoWT5data.csv	1
1109	180	0.08890729179938	8374	0.21573394293753	49.073	0.389808766355509	217.272	-347.2	-1.805	-1.6085	wt	EmbryoWT5data.csv	1
1110	190	0.0520448464772583	4902	0.13638281971249	31.023	0.360950588556122	201.187	-218.8	-0.7663	-5.3258	wt	EmbryoWT5data.csv	1
1111	200	0.0288147110035249	2714	0.102694860860773	23.36	0.265400148193067	147.929	-235.9	-1.113	-11.097	wt	EmbryoWT5data.csv	1
1112	210	0.00376905762942201	355	0.0537653316920913	12.23	0.0663083241086438	36.959	NA	NA	NA	wt	EmbryoWT5data.csv	1
1113	0	1	83431	0.967972755797046	202.376	1	524.903	-419.7	-0.380500000000001	-1.6855	wt	EmbryoWT7data.csv	1
1114	10	0.949694957509798	79234	0.9497732838448	198.571	0.967889305262115	508.048	91.2	-0.103100000000001	0.853099999999995	wt	EmbryoWT7data.csv	1
1115	20	0.960626146156704	80146	0.944841968317135	197.54	0.984141831919421	516.579	-216.2	0.662200000000001	-3.0239	wt	EmbryoWT7data.csv	1
1116	30	0.934712516930158	77984	0.976515267467667	204.162	0.926533092780952	486.34	-12.1	0.330199999999999	-0.848299999999995	wt	EmbryoWT7data.csv	1
1117	40	0.933262216682049	77863	0.992308869671692	207.464	0.910372011590713	477.857	-172.1	0.1608	-1.41540000000001	wt	EmbryoWT7data.csv	1
1118	50	0.912634392491999	76142	1	209.072	0.883407029489258	463.703	-396.4	-0.6369	-1.0331	wt	EmbryoWT7data.csv	1
1119	60	0.865122076925843	72178	0.969536810285452	202.703	0.86372529781693	453.372	-563.7	-0.665000000000001	-2.1231	wt	EmbryoWT7data.csv	1
1120	70	0.797557262887895	66541	0.937729585979949	196.053	0.823277824664748	432.141	-670.7	-1.4468	-1.2597	wt	EmbryoWT7data.csv	1
1121	80	0.717167479713775	59834	0.868528545190174	181.585	0.799279104901287	419.544	-696.7	-1.4274	-1.7225	wt	EmbryoWT7data.csv	1
1122	90	0.63366134889909	52867	0.800255414402694	167.311	0.766463518021425	402.319	-689.5	-1.9542	-0.620500000000004	wt	EmbryoWT7data.csv	1
1123	100	0.551018206661792	45972	0.706785222315757	147.769	0.754642286289086	396.114	-591.6	-1.3765	-1.5521	wt	EmbryoWT7data.csv	1
1124	110	0.480109311886469	40056	0.640946659523992	134.004	0.725073013490112	380.593	-658.5	-1.5624	-2.0595	wt	EmbryoWT7data.csv	1
1125	120	0.401181814912922	33471	0.566216423050432	118.38	0.68583719277657	359.998	-575.3	-1.4061	-2.1691	wt	EmbryoWT7data.csv	1
1126	130	0.332226630389184	27718	0.498962080048978	104.319	0.64451336723166	338.307	-666.4	-1.4955	-3.8336	wt	EmbryoWT7data.csv	1
1127	140	0.252352243171004	21054	0.427431698170965	89.364	0.571478920867284	299.971	-1028.5	-3.2262	-5.9848	wt	EmbryoWT7data.csv	1
1128	150	0.12907672208172	10769	0.273121221397413	57.102	0.457461664345603	240.123	-337.3	-1.4274	-2.0249	wt	EmbryoWT7data.csv	1
1129	160	0.0886481044216179	7396	0.204848090609933	42.828	0.418885013040505	219.874	-361	-1.172	-6.4912	wt	EmbryoWT7data.csv	1
1130	170	0.0453788160276156	3786	0.148790847172266	31.108	0.295220259743229	154.962	-235.8	-1.1786	-6.0862	wt	EmbryoWT7data.csv	1
1131	180	0.0171159401181815	1428	0.0924179230121681	19.322	0.179271217729752	94.1	-133.9	-1.5861	-6.1357	wt	EmbryoWT7data.csv	1
1132	190	0.00106674976927042	89	0.0165541057626081	3.461	0.0623791443371442	32.743	NA	NA	NA	wt	EmbryoWT7data.csv	1
1133	0	1	93947	0.94886794354397	216.544	1	552.39	-729.2	-0.393300000000002	-3.34499999999999	wt	EmbryoWT8data.csv	1
1134	10	0.92238176844391	86655	0.931634043634675	212.611	0.939444957367078	518.94	-47.7	0.114700000000002	-0.562400000000002	wt	EmbryoWT8data.csv	1
1135	20	0.917304437608439	86178	0.936660050040971	213.758	0.929263744817973	513.316	-67.6	0.352499999999998	-1.2289	wt	EmbryoWT8data.csv	1
1136	30	0.910108891183327	85502	0.952106146450903	217.283	0.90701678162168	501.027	-265.9	0.476500000000001	-2.5999	wt	EmbryoWT8data.csv	1
1137	40	0.881805698957923	82843	0.972985763300075	222.048	0.859950397364181	475.028	-26.4	0.4041	-0.997700000000003	wt	EmbryoWT8data.csv	1
1138	50	0.878995603904329	82579	0.990692905312143	226.089	0.841888882854505	465.051	-76.8	0.2124	-0.861399999999998	wt	EmbryoWT8data.csv	1
1139	60	0.870820781930237	81811	1	228.213	0.826294827929543	456.437	-457.6	-0.1547	-2.2588	wt	EmbryoWT8data.csv	1
1140	70	0.82211246766794	77235	0.993221245064917	226.666	0.785403428736943	433.849	-627.6	-0.727099999999999	-2.2045	wt	EmbryoWT8data.csv	1
1141	80	0.755308844348409	70959	0.961360658682897	219.395	0.745495030684842	411.804	-544.5	-1.095	-1.1626	wt	EmbryoWT8data.csv	1
1142	90	0.697350633868032	65514	0.913379167707361	208.445	0.724448306450153	400.178	-753.5	-1.4777	-1.9004	wt	EmbryoWT8data.csv	1
1143	100	0.617145837546702	57979	0.848628255182658	193.668	0.690045076847879	381.174	-788.2	-1.9171	-1.5634	wt	EmbryoWT8data.csv	1
1144	110	0.533247469317807	50097	0.764623400069234	174.497	0.661742609388295	365.54	-682.1	-1.466	-2.0809	wt	EmbryoWT8data.csv	1
1145	120	0.460642702800515	43276	0.700385166489201	159.837	0.624071760893572	344.731	-719.8	-1.9601	-1.717	wt	EmbryoWT8data.csv	1
1146	130	0.384025035392296	36078	0.61449610670733	140.236	0.592988649323847	327.561	-702.4	-1.9753	-2.0525	wt	EmbryoWT8data.csv	1
1147	140	0.309259476087581	29054	0.527941002484521	120.483	0.555831930339072	307.036	-616.2	-1.865	-2.0811	wt	EmbryoWT8data.csv	1
1148	150	0.243669302904829	22892	0.446219102329841	101.833	0.518157461213997	286.225	-597.1	-1.7227	-3.1581	wt	EmbryoWT8data.csv	1
1149	160	0.180112190916155	16921	0.37073260506632	84.606	0.46098589764478	254.644	-522.7	-1.802	-3.1035	wt	EmbryoWT8data.csv	1
1150	170	0.124474437714882	11694	0.291771283844479	66.586	0.404802766161589	223.609	-409	-1.6026	-3.212	wt	EmbryoWT8data.csv	1
1151	180	0.0809392529830649	7604	0.221547414038639	50.56	0.346655442712576	191.489	-325.4	-1.286	-4.4578	wt	EmbryoWT8data.csv	1
1152	190	0.0463027025876292	4350	0.165196548838147	37.7	0.265955212802549	146.911	-144.4	-0.7745	-2.3391	wt	EmbryoWT8data.csv	1
1153	200	0.0309323341884254	2906	0.131258955449514	29.955	0.223610130523724	123.52	-93.2	-0.3797	-2.7434	wt	EmbryoWT8data.csv	1
1154	210	0.0210118471052828	1974	0.114620990040006	26.158	0.173945943988848	96.086	-140.2	-1.2838	-4.1411	wt	EmbryoWT8data.csv	1
1155	220	0.0060885392827871	572	0.0583665260085972	13.32	0.0989789822408081	54.675	NA	NA	NA	wt	EmbryoWT8data.csv	1
1156	0	1	96684	0.880719695647621	201.868	1	609.814	-624	0.0984000000000009	-4.21279999999999	wt	3ctrl10.csv	3
1157	10	0.935459848578876	90444	0.885012739520436	202.852	0.930916640155851	567.686	-146.8	0.0238	-0.986800000000005	wt	3ctrl10.csv	3
1158	20	0.920276364238137	88976	0.886051097692925	203.09	0.914734656796991	557.818	-22.8	0.585599999999999	-1.702	wt	3ctrl10.csv	3
1159	30	0.917918166397749	88748	0.911599944155527	208.946	0.886824507144802	540.798	183.6	0.8738	-1.0968	wt	3ctrl10.csv	3
1160	40	0.936907864796657	90584	0.949722522774074	217.684	0.868838695077516	529.83	-105.2	0.462	-1.70360000000001	wt	3ctrl10.csv	3
1161	50	0.926027057217327	89532	0.969878887298873	222.304	0.84090230791684	512.794	55.6	0.441	-0.685199999999998	wt	3ctrl10.csv	3
1162	60	0.931777750196517	90088	0.98911905343618	226.714	0.829666094907628	505.942	-396.4	0.2494	-2.7528	wt	3ctrl10.csv	3
1163	70	0.890778205287328	86124	1	229.208	0.784524461557131	478.414	-230	-0.142599999999999	-0.986000000000001	wt	3ctrl10.csv	3
1164	80	0.866989367423772	83824	0.993778576663991	227.782	0.768355596952513	468.554	-828.8	-1.5158	-1.6226	wt	3ctrl10.csv	3
1165	90	0.781266807331099	75536	0.927646504485009	212.624	0.741747483658952	452.328	-561.2	-0.9786	-1.3404	wt	3ctrl10.csv	3
1166	100	0.723222042944024	69924	0.884951659627936	202.838	0.719767010924643	438.924	-582.8	-1.0754	-1.4058	wt	3ctrl10.csv	3
1167	110	0.662943196392371	64096	0.838033576489477	192.084	0.69671408003096	424.866	-760.4	-1.6784	-1.4552	wt	3ctrl10.csv	3
1168	120	0.58429522982086	56492	0.764807511081638	175.3	0.672851066062767	410.314	-895.6	-2.2886	-1.3204	wt	3ctrl10.csv	3
1169	130	0.491663563774771	47536	0.664959338242993	152.414	0.651198562184535	397.11	-830	-2.1758	-1.4756	wt	3ctrl10.csv	3
1170	140	0.405816888006289	39236	0.570032459600014	130.656	0.627001019983142	382.354	-829.6	-1.8588	-3.0838	wt	3ctrl10.csv	3
1171	150	0.320011584129742	30940	0.488935813758682	112.068	0.576431502064564	351.516	-614	-1.3948	-2.9706	wt	3ctrl10.csv	3
1172	160	0.256505730007033	24800	0.428082789431433	98.12	0.527718287871384	321.81	-698	-1.8976	-3.5128	wt	3ctrl10.csv	3
1173	170	0.184311778577634	17820	0.345293357997976	79.144	0.470113837989945	286.682	-496.4	-1.4796	-3.2304	wt	3ctrl10.csv	3
1174	180	0.132969260684291	12856	0.28074063732505	64.348	0.417140308356318	254.378	-329.6	-0.672	-4.3156	wt	3ctrl10.csv	3
1175	190	0.0988788217285176	9560	0.251422288925343	57.628	0.346371188591931	211.222	-414.4	-1.4308	-5.2038	wt	3ctrl10.csv	3
1176	200	0.0560175416821811	5416	0.188998638790967	43.32	0.261036971929146	159.184	-180	-0.7202	-3.1714	wt	3ctrl10.csv	3
1177	210	0.0374001903107029	3616	0.157577396949496	36.118	0.209030950420948	127.47	-208.4	-1.2464	-4.5006	wt	3ctrl10.csv	3
1178	220	0.0158454346117248	1532	0.103198841227182	23.654	0.135228118737845	82.464	NA	NA	NA	wt	3ctrl10.csv	3
1179	0	1	95396	0.914114392822697	200.926	1	604.51	-270.4	0.255600000000001	-2.45119999999999	wt	3ctrl11.csv	3
1180	10	0.971654996016604	92692	0.925742934614475	203.482	0.959451456551587	579.998	-159.6	0.1298	-1.36020000000001	wt	3ctrl11.csv	3
1181	20	0.954924734789719	91096	0.931648195665229	204.78	0.936950588079602	566.396	31.6	0.493600000000001	-1.14119999999999	wt	3ctrl11.csv	3
1182	30	0.958237242651684	91412	0.954104565885971	209.716	0.918072488461729	554.984	-238.4	0.554999999999998	-2.84100000000001	wt	3ctrl11.csv	3
1183	40	0.933246677009518	89028	0.979354333861076	215.266	0.871075747299466	526.574	-60.8	0.453800000000001	-1.43919999999999	wt	3ctrl11.csv	3
1184	50	0.926873244161181	88420	1	219.804	0.847268035268234	512.182	-305.2	-0.0975999999999999	-1.5472	wt	3ctrl11.csv	3
1185	60	0.894880288481697	85368	0.995559680442576	218.828	0.821673752295247	496.71	-458.8	-0.5166	-1.5332	wt	3ctrl11.csv	3
1186	70	0.846786028764309	80780	0.972056923440884	213.662	0.796311061851748	481.378	-453.6	-0.819400000000002	-0.891199999999998	wt	3ctrl11.csv	3
1187	80	0.79923686527737	76244	0.934778256992593	205.468	0.781568543117566	472.466	-723.6	-1.3716	-1.4252	wt	3ctrl11.csv	3
1188	90	0.723384628286301	69008	0.872377208786009	191.752	0.757992423615821	458.214	-602.4	-1.1062	-1.4394	wt	3ctrl11.csv	3
1189	100	0.660237326512642	62984	0.822050554130043	180.69	0.734181403119882	443.82	-898	-2.0916	-1.3464	wt	3ctrl11.csv	3
1190	110	0.566103400561868	54004	0.726893050171971	159.774	0.711908818712676	430.356	-789.6	-2.0248	-0.960000000000002	wt	3ctrl11.csv	3
1191	120	0.483332634492012	46108	0.634774617386399	139.526	0.696028188119303	420.756	-870.4	-2.1172	-1.8368	wt	3ctrl11.csv	3
1192	130	0.39209191161055	37404	0.538452439446052	118.354	0.665643248250649	402.388	-685.2	-1.5308	-2.4884	wt	3ctrl11.csv	3
1193	140	0.320265000628957	30552	0.468808574912195	103.046	0.624479330366743	377.504	-786.4	-2.0746	-2.6504	wt	3ctrl11.csv	3
1194	150	0.237829678393224	22688	0.374424487270477	82.3	0.580635556070206	351	-452.4	-0.7362	-4.2384	wt	3ctrl11.csv	3
1195	160	0.190406306344082	18164	0.340931011264581	74.938	0.510522572000463	308.616	-497.6	-1.4866	-2.9092	wt	3ctrl11.csv	3
1196	170	0.138244790137951	13188	0.273298029153246	60.072	0.462397644373129	279.524	-558.4	-1.6928	-5.5116	wt	3ctrl11.csv	3
1197	180	0.0797098410834836	7604	0.196283962075303	43.144	0.371222973978925	224.408	-304.4	-1.17	-3.9764	wt	3ctrl11.csv	3
1198	190	0.0478007463625309	4560	0.143054721479136	31.444	0.305444078675291	184.644	-158	-0.3904	-4.687	wt	3ctrl11.csv	3
1199	200	0.0312382070527066	2980	0.12529344324944	27.54	0.227910208267853	137.774	NA	NA	NA	wt	3ctrl11.csv	3
1200	0	0.991485626508668	90364	0.892858748325496	198.62	1	579.27	77.6	1.102	-2.5736	wt	3ctrl12.csv	3
1201	10	1	91140	0.942397079845721	209.64	0.955571667788769	553.534	-142.8	0.203200000000001	-1.3902	wt	3ctrl12.csv	3
1202	20	0.984331797235023	89712	0.951531552590648	211.672	0.931572496417905	539.632	133.6	0.906800000000001	-1.4462	wt	3ctrl12.csv	3
1203	30	0.998990563967523	91048	0.992295036277163	220.74	0.906606591054258	525.17	-344.4	0.1714	-2.37599999999999	wt	3ctrl12.csv	3
1204	40	0.961202545534343	87604	1	222.454	0.865589448788993	501.41	-271.2	-0.4292	-0.5964	wt	3ctrl12.csv	3
1205	50	0.931446126837832	84892	0.980706123513176	218.162	0.855293731765843	495.446	-38.4	0.4054	-1.1236	wt	3ctrl12.csv	3
1206	60	0.927232828615317	84508	0.998930115889128	222.216	0.835896904724912	484.21	-479.2	-0.359	-1.9956	wt	3ctrl12.csv	3
1207	70	0.874654377880184	79716	0.982791947998238	218.626	0.801446648367773	464.254	-546	-0.981200000000001	-1.148	wt	3ctrl12.csv	3
1208	80	0.814746543778802	74256	0.938683952637399	208.814	0.781628601515701	452.774	-820.4	-1.4254	-2.0518	wt	3ctrl12.csv	3
1209	90	0.724731182795699	66052	0.874607784081203	194.56	0.746208158544375	432.256	-1069.2	-2.473	-1.7214	wt	3ctrl12.csv	3
1210	100	0.607417160412552	55360	0.763438733401063	169.83	0.716491446130475	415.042	-530	-1.8178	0.525200000000001	wt	3ctrl12.csv	3
1211	110	0.549264867237217	50060	0.681722962949643	151.652	0.725558029934228	420.294	-915.6	-2.008	-2.4462	wt	3ctrl12.csv	3
1212	120	0.44880403774413	40904	0.591457110234026	131.572	0.68332901755658	395.832	-610.8	-1.6476	-1.0906	wt	3ctrl12.csv	3
1213	130	0.381786262892254	34796	0.517392359768761	115.096	0.664501873047111	384.926	-652.4	-1.3348	-3.1138	wt	3ctrl12.csv	3
1214	140	0.310204081632653	28272	0.457388943332105	101.748	0.610748010426917	353.788	-494.8	-1.187	-2.3376	wt	3ctrl12.csv	3
1215	150	0.255913978494624	23324	0.404029597130193	89.878	0.570393771470989	330.412	-451.2	-1.1266	-2.5722	wt	3ctrl12.csv	3
1216	160	0.206407724380075	18812	0.353385419007975	78.612	0.525989607609578	304.69	-572.8	-1.2154	-5.402	wt	3ctrl12.csv	3
1217	170	0.143559359227562	13084	0.298749404371241	66.458	0.432734303519948	250.67	-439.2	-1.6164	-3.0628	wt	3ctrl12.csv	3
1218	180	0.0953697608075488	8692	0.226087191059725	50.294	0.379860859357467	220.042	-296.4	-1.052	-3.668	wt	3ctrl12.csv	3
1219	190	0.0628483651525126	5728	0.17879651523461	39.774	0.316539782830114	183.362	-252.8	-0.96	-4.8336	wt	3ctrl12.csv	3
1220	200	0.0351108185209568	3200	0.135641525888498	30.174	0.233096828767242	135.026	-190	-1.336	-3.6586	wt	3ctrl12.csv	3
1221	210	0.0142637700241387	1300	0.0755841657151591	16.814	0.16993802544582	98.44	NA	NA	NA	wt	3ctrl12.csv	3
1222	0	1	89640	0.950825484127516	198.462	1	575.09	-132.4	0.398000000000002	-1.9638	wt	3ctrl13.csv	3
1223	10	0.985229808121374	88316	0.969893544647049	202.442	0.965852301378915	555.452	-66	0.2422	-1.0664	wt	3ctrl13.csv	3
1224	20	0.977867023650156	87656	0.981497273938082	204.864	0.947309116833887	544.788	-275.6	-0.0480000000000018	-1.5888	wt	3ctrl13.csv	3
1225	30	0.947121820615797	84900	0.979197608347786	204.384	0.919682136709037	528.9	-280.4	0.434200000000001	-2.8112	wt	3ctrl13.csv	3
1226	40	0.915841142347166	82096	1	208.726	0.870799353144725	500.788	-496.4	-0.8054	-1.1394	wt	3ctrl13.csv	3
1227	50	0.860464078536368	77132	0.961413527782835	200.672	0.850986802065764	489.394	46	0.2846	-0.396600000000001	wt	3ctrl13.csv	3
1228	60	0.865595716198126	77592	0.975048628345295	203.518	0.844090490184145	485.428	-502.8	-0.477199999999999	-2.0556	wt	3ctrl13.csv	3
1229	70	0.8095046854083	72564	0.952186119601775	198.746	0.808346519675181	464.872	-518.8	-1.2342	-0.465800000000002	wt	3ctrl13.csv	3
1230	80	0.751628737170906	67376	0.893055968111304	186.404	0.800246917873724	460.214	-918.8	-1.691	-2.3106	wt	3ctrl13.csv	3
1231	90	0.649129852744311	58188	0.812040665753188	169.494	0.76006885878732	437.108	-752.4	-1.593	-1.7038	wt	3ctrl13.csv	3
1232	100	0.565194109772423	50664	0.735720513975259	153.564	0.730442191656958	420.07	-687.6	-1.637	-1.3694	wt	3ctrl13.csv	3
1233	110	0.488487282463186	43788	0.657292335406226	137.194	0.706630266566972	406.376	-622	-2.2118	0.929000000000002	wt	3ctrl13.csv	3
1234	120	0.419098616688978	37568	0.551325661393406	115.076	0.722784259854979	415.666	-873.2	-1.9918	-2.9834	wt	3ctrl13.csv	3
1235	130	0.321686746987952	28836	0.455899121336106	95.158	0.670907162357196	385.832	-775.2	-2.0934	-2.4158	wt	3ctrl13.csv	3
1236	140	0.23520749665328	21084	0.355604955779347	74.224	0.628899824375315	361.674	-501.6	-1.0464	-4.0806	wt	3ctrl13.csv	3
1237	150	0.179250334672021	16068	0.305472245910907	63.76	0.55794397398668	320.868	-566.8	-1.4412	-5.2536	wt	3ctrl13.csv	3
1238	160	0.116019634091923	10400	0.236424786562287	49.348	0.466591316141821	268.332	-304	-0.6184	-5.1226	wt	3ctrl13.csv	3
1239	170	0.0821062025881303	7360	0.206797428207315	43.164	0.37751656262498	217.106	-321.6	-1.2116	-4.7162	wt	3ctrl13.csv	3
1240	180	0.0462293618920125	4144	0.148750035932275	31.048	0.295508529099793	169.944	-220.4	-0.8116	-6.2232	wt	3ctrl13.csv	3
1241	190	0.0216421240517626	1940	0.109866523576363	22.932	0.187295901511068	107.712	NA	NA	NA	wt	3ctrl13.csv	3
1242	0	1	90928	0.933793497405627	196.162	1	590.19	-166	0.0585999999999984	-1.25020000000001	wt	3ctrl14.csv	3
1243	10	0.981743797290164	89268	0.936583043747322	196.748	0.978816991138447	577.688	-71.6	0.5066	-1.9018	wt	3ctrl14.csv	3
1244	20	0.973869435157487	88552	0.960698814680821	201.814	0.946593469899524	558.67	-60	0.511199999999999	-1.749	wt	3ctrl14.csv	3
1245	30	0.967270807672004	87952	0.985033560241824	206.926	0.916958945424355	541.18	-316	-0.306999999999999	-1.15899999999999	wt	3ctrl14.csv	3
1246	40	0.93251803624846	84792	0.970419384014852	203.856	0.897321201646927	529.59	45.2	0.6214	-1.2924	wt	3ctrl14.csv	3
1247	50	0.937489002287524	85244	1	210.07	0.875423168810044	516.666	-498.8	-0.596599999999998	-1.60160000000001	wt	3ctrl14.csv	3
1248	60	0.882632412458209	80256	0.971599942876184	204.104	0.848286145139701	500.65	-194.4	0.399799999999999	-2.151	wt	3ctrl14.csv	3
1249	70	0.861252859405244	78312	0.990631694197172	208.102	0.811840254833189	479.14	-770.8	-1.3852	-1.6356	wt	3ctrl14.csv	3
1250	80	0.776482491641739	70604	0.924691769410197	194.25	0.784127145495518	462.784	-720.8	-1.1506	-2.1082	wt	3ctrl14.csv	3
1251	90	0.697210980116136	63396	0.869919550625982	182.744	0.748406445381996	441.702	-881.2	-2.0284	-1.3912	wt	3ctrl14.csv	3
1252	100	0.600299137779342	54584	0.773361260532204	162.46	0.724834375370643	427.79	-839.2	-1.9498	-1.6398	wt	3ctrl14.csv	3
1253	110	0.508006334682386	46192	0.680544580377969	142.962	0.697050102509361	411.392	-924.8	-2.5042	-1.2488	wt	3ctrl14.csv	3
1254	120	0.406299489706141	36944	0.561336697291379	117.92	0.675890814822345	398.904	-955.6	-2.6872	-1.5902	wt	3ctrl14.csv	3
1255	130	0.301205349287348	27388	0.433417432284477	91.048	0.648946949287518	383.002	-601.6	-1.2436	-3.6854	wt	3ctrl14.csv	3
1256	140	0.235043111032905	21372	0.374218117770267	78.612	0.586502651688439	346.148	-500.8	-1.1406	-3.6124	wt	3ctrl14.csv	3
1257	150	0.179966566954074	16364	0.319921930784976	67.206	0.525295243904505	310.024	-477.6	-1.1646	-4.4472	wt	3ctrl14.csv	3
1258	160	0.127441492169629	11588	0.264483267482268	55.56	0.449943238618072	265.552	-392.4	-0.7848	-6.1034	wt	3ctrl14.csv	3
1259	170	0.0842864684145698	7664	0.227124291902699	47.712	0.346529083854352	204.518	-275.2	-1.0926	-3.4504	wt	3ctrl14.csv	3
1260	180	0.0540207636811543	4912	0.175113057552244	36.786	0.288066554838272	170.014	-204	-0.48	-5.569	wt	3ctrl14.csv	3
1261	190	0.0315854302305121	2872	0.152263531203884	31.986	0.193707111269252	114.324	-174.8	-1.69	-1.9464	wt	3ctrl14.csv	3
1262	200	0.0123614288228049	1124	0.0718141571857	15.086	0.160727901184364	94.86	NA	NA	NA	wt	3ctrl14.csv	3
1263	0	1	101700	0.924916554532269	211.706	1	611.644	-216.4	0.0798000000000002	-1.5264	wt	3ctrl15.csv	3
1264	10	0.978721730580138	99536	0.928402914911836	212.504	0.975044306818999	596.38	-98.8	0.244400000000002	-1.26319999999999	wt	3ctrl15.csv	3
1265	20	0.969006882989184	98548	0.939080439683344	214.948	0.954391770376232	583.748	-44.4	0.654999999999998	-1.9816	wt	3ctrl15.csv	3
1266	30	0.964641101278269	98104	0.967696555580798	221.498	0.921993839553727	563.932	105.2	0.6178	-0.941800000000001	wt	3ctrl15.csv	3
1267	40	0.974985250737463	99156	0.994687450850183	227.676	0.906595993747997	554.514	-426	-0.7292	-0.626400000000001	wt	3ctrl15.csv	3
1268	50	0.933097345132743	94896	0.962829631441903	220.384	0.896354742301077	548.25	-260	0.377800000000002	-2.401	wt	3ctrl15.csv	3
1269	60	0.907531956735497	92296	0.979335232336648	224.162	0.857099881630491	524.24	-195.2	0.472999999999999	-2.1692	wt	3ctrl15.csv	3
1270	70	0.888338249754179	90344	1	228.892	0.821634807175416	502.548	-440.8	-0.709799999999998	-0.922000000000003	wt	3ctrl15.csv	3
1271	80	0.844995083579154	85936	0.968989741887004	221.794	0.806560679087835	493.328	-824.8	-1.6732	-1.0962	wt	3ctrl15.csv	3
1272	90	0.763893805309734	77688	0.895889764605141	205.062	0.788638489055725	482.366	-816.4	-1.7032	-1.1586	wt	3ctrl15.csv	3
1273	100	0.68361848574238	69524	0.821479125526449	188.03	0.769696097730052	470.78	-984	-2.1358	-1.484	wt	3ctrl15.csv	3
1274	110	0.586863323500492	59684	0.728168743337469	166.672	0.745433618248524	455.94	-851.6	-2.0102	-1.145	wt	3ctrl15.csv	3
1275	120	0.503126843657817	51168	0.640345665204551	146.57	0.726713578486832	444.49	-1023.6	-2.2574	-2.4188	wt	3ctrl15.csv	3
1276	130	0.402477876106195	40932	0.541722733865753	123.996	0.687167698857505	420.302	-886	-2.0456	-2.5912	wt	3ctrl15.csv	3
1277	140	0.315358898721731	32072	0.452353074812575	103.54	0.644803186167117	394.39	-827.6	-1.8452	-3.8316	wt	3ctrl15.csv	3
1278	150	0.233982300884956	23796	0.371738636562221	85.088	0.582158902891224	356.074	-648.8	-1.442	-4.423	wt	3ctrl15.csv	3
1279	160	0.170186823992134	17308	0.308739492861262	70.668	0.50984559645807	311.844	-583.2	-1.3684	-5.5422	wt	3ctrl15.csv	3
1280	170	0.112841691248771	11476	0.248955839435192	56.984	0.419234064259602	256.422	-367.2	-0.7738	-5.4652	wt	3ctrl15.csv	3
1281	180	0.0767354965585054	7804	0.215149502822292	49.246	0.329881434298383	201.77	-290.8	-1.3352	-2.8094	wt	3ctrl15.csv	3
1282	190	0.048141592920354	4896	0.156816315118047	35.894	0.283949486956465	173.676	-129.2	-0.4256	-2.8638	wt	3ctrl15.csv	3
1283	200	0.0354375614552606	3604	0.138222393093686	31.638	0.23712813335862	145.038	-193.2	-1.165	-3.8526	wt	3ctrl15.csv	3
1284	210	0.0164405113077679	1672	0.0873250266501232	19.988	0.174140513108933	106.512	NA	NA	NA	wt	3ctrl15.csv	3
1285	0	0.988808227465215	91532	0.890214277944962	196.424	1	593.318	2.4	0.0295999999999992	-0.0737999999999943	wt	3ctrl16.csv	3
1286	10	0.989067496327025	91556	0.891555781153693	196.72	0.998756147630782	592.58	36.4	0.8792	-2.30940000000001	wt	3ctrl16.csv	3
1287	20	0.992999740731138	91920	0.931402052137341	205.512	0.959832669833041	569.486	64.8	0.589599999999999	-1.198	wt	3ctrl16.csv	3
1288	30	1	92568	0.958123345781516	211.408	0.939641136793423	557.506	-426	0.00880000000000223	-2.58779999999999	wt	3ctrl16.csv	3
1289	40	0.953979777028779	88308	0.958522171059788	211.496	0.896025402903671	531.628	92.4	0.537	-0.773800000000006	wt	3ctrl16.csv	3
1290	50	0.963961628208452	89232	0.982859577245205	216.866	0.882983492831837	523.89	-217.6	0.146199999999999	-1.6198	wt	3ctrl16.csv	3
1291	60	0.940454584737706	87056	0.98948551539103	218.328	0.855682787307987	507.692	-307.2	0.231999999999999	-2.3064	wt	3ctrl16.csv	3
1292	70	0.907268170426065	83984	1	220.648	0.816809872614686	484.628	-445.6	-0.631999999999999	-1.2184	wt	3ctrl16.csv	3
1293	80	0.859130585083398	79528	0.971357093651427	214.328	0.796274510464877	472.444	-462.4	-0.560400000000001	-1.552	wt	3ctrl16.csv	3
1294	90	0.809178117708063	74904	0.945959174794242	208.724	0.770116531101366	456.924	-710.8	-1.2728	-1.6506	wt	3ctrl16.csv	3
1295	100	0.732391323135425	67796	0.888274536818825	195.996	0.7422967110386	440.418	-873.6	-1.7366	-1.945	wt	3ctrl16.csv	3
1296	110	0.638017457436695	59060	0.809569993836337	178.63	0.709514964993477	420.968	-860.8	-2.5876	-0.0436000000000035	wt	3ctrl16.csv	3
1297	120	0.545026359000951	50452	0.692297233602842	152.754	0.708780114542286	420.532	-1099.2	-2.1132	-3.8816	wt	3ctrl16.csv	3
1298	130	0.42628122029211	39460	0.596524781552518	131.622	0.643358199144472	381.716	-723.6	-1.739	-2.2544	wt	3ctrl16.csv	3
1299	140	0.348111658456486	32224	0.517711468039592	114.232	0.605361711594794	359.172	-701.2	-1.8516	-2.3792	wt	3ctrl16.csv	3
1300	150	0.272361939331086	25212	0.433795003806969	95.716	0.565261798900421	335.38	-756	-2.061	-3.6136	wt	3ctrl16.csv	3
1301	160	0.190692247861032	17652	0.340388310793662	75.106	0.504356854165894	299.244	-542.8	-1.4056	-4.4308	wt	3ctrl16.csv	3
1302	170	0.132054273615072	12224	0.276685036800696	61.05	0.429678519781972	254.936	-512.4	-1.437	-6.128	wt	3ctrl16.csv	3
1303	180	0.0767003716187019	7100	0.211558681701171	46.68	0.326394951779653	193.656	-321.6	-1.049	-5.7006	wt	3ctrl16.csv	3
1304	190	0.0419583441362026	3884	0.164016895689061	36.19	0.230314940723187	136.65	-197.6	-1.119	-3.9474	wt	3ctrl16.csv	3
1305	200	0.0206118745138709	1908	0.113302635872521	25	0.163784007901328	97.176	NA	NA	NA	wt	3ctrl16.csv	3
1306	0	1	86844	0.892111111111111	192.696	1	573.82	-219.2	0.857400000000001	-3.83100000000001	wt	3ctrl17.csv	3
1307	10	0.974759338584128	84652	0.931805555555556	201.27	0.933236903558607	535.51	116.4	0.4024	-0.3274	wt	3ctrl17.csv	3
1308	20	0.988162682511169	85816	0.950435185185185	205.294	0.92753128158656	532.236	-134.8	-0.0140000000000015	-0.800599999999997	wt	3ctrl17.csv	3
1309	30	0.972640596932431	84468	0.949787037037037	205.154	0.913579171168659	524.23	-148	0.731	-2.6908	wt	3ctrl17.csv	3
1310	40	0.955598544516605	82988	0.98362962962963	212.464	0.866686417343418	497.322	-375.6	-0.0861999999999995	-2.057	wt	3ctrl17.csv	3
1311	50	0.912348579061305	79232	0.979638888888889	211.602	0.830838939040117	476.752	63.2	0.4398	-0.598200000000003	wt	3ctrl17.csv	3
1312	60	0.919625996038874	79864	1	216	0.820414067129065	470.77	-440	-0.457599999999999	-1.6312	wt	3ctrl17.csv	3
1313	70	0.868960434802635	75464	0.978814814814815	211.424	0.791987034261615	454.458	-508.4	-0.7226	-1.5616	wt	3ctrl17.csv	3
1314	80	0.810418681774216	70380	0.945361111111111	204.198	0.764772925307588	438.842	-595.2	-1.1162	-1.3884	wt	3ctrl17.csv	3
1315	90	0.741881995301921	64428	0.893685185185185	193.036	0.740577184482939	424.958	-712.4	-1.712	-1.0204	wt	3ctrl17.csv	3
1316	100	0.659849845700336	57304	0.814425925925926	175.916	0.722794604579833	414.754	-757.2	-2.0236	-0.801600000000002	wt	3ctrl17.csv	3
1317	110	0.57265902077288	49732	0.720740740740741	155.68	0.708825067094211	406.738	-809.2	-2.4544	-0.244200000000001	wt	3ctrl17.csv	3
1318	120	0.479480447699323	41640	0.607111111111111	131.136	0.7045693771566	404.296	-811.2	-1.8094	-2.6654	wt	3ctrl17.csv	3
1319	130	0.386071576620146	33528	0.523342592592593	113.042	0.658119270851486	377.642	-678.4	-1.6884	-2.352	wt	3ctrl17.csv	3
1320	140	0.30795449311409	26744	0.445175925925926	96.158	0.617130807570318	354.122	-508.4	-0.911	-3.7304	wt	3ctrl17.csv	3
1321	150	0.249412740085671	21660	0.403	87.048	0.552120874141717	316.818	-641.2	-1.4996	-4.7366	wt	3ctrl17.csv	3
1322	160	0.175579199484132	15248	0.333574074074074	72.052	0.469575825171657	269.452	-598.8	-1.7312	-5.407	wt	3ctrl17.csv	3
1323	170	0.106627976601723	9260	0.253425925925926	54.74	0.375347670001046	215.382	-291.2	-1.0982	-3.0672	wt	3ctrl17.csv	3
1324	180	0.0730965869835567	6348	0.202583333333333	43.758	0.3218953678854	184.71	-286.8	-1.3572	-3.7926	wt	3ctrl17.csv	3
1325	190	0.0400718529777532	3480	0.13975	30.186	0.255801470844516	146.784	-97.2	-0.2632	-3.089	wt	3ctrl17.csv	3
1326	200	0.0288793699046566	2508	0.127564814814815	27.554	0.201969258652539	115.894	-119.2	-0.8434	-2.8254	wt	3ctrl17.csv	3
1327	210	0.0151536087697481	1316	0.0885185185185185	19.12	0.152730821511972	87.64	NA	NA	NA	wt	3ctrl17.csv	3
1328	0	1	82080	0.937605554513042	179.874	1	581.004	-95.6	0.9096	-3.4408	wt	3ctrl2.csv	3
1329	10	0.988352826510721	81124	0.985019078000876	188.97	0.940778376740952	546.596	-418	-0.985599999999999	0.0361999999999966	wt	3ctrl2.csv	3
1330	20	0.937426900584795	76944	0.933644002418632	179.114	0.941401436134691	546.958	204	0.484799999999998	-0.0295999999999935	wt	3ctrl2.csv	3
1331	30	0.962280701754386	78984	0.958914534726132	183.962	0.940891973205004	546.662	-200	0.196800000000002	-1.94780000000001	wt	3ctrl2.csv	3
1332	40	0.937914230019493	76984	0.969172869623236	185.93	0.907367247041328	527.184	-52	0.591399999999999	-1.9706	wt	3ctrl2.csv	3
1333	50	0.931578947368421	76464	1	191.844	0.87345009672911	507.478	-334.8	-0.00979999999999848	-2.1972	wt	3ctrl2.csv	3
1334	60	0.890789473684211	73116	0.999489168282563	191.746	0.835632801151111	485.506	-213.2	-0.302200000000002	-0.660799999999995	wt	3ctrl2.csv	3
1335	70	0.864814814814815	70984	0.983736786138738	188.724	0.824259385477553	478.898	-668	-1.2064	-1.544	wt	3ctrl2.csv	3
1336	80	0.783430799220273	64304	0.920852359208524	176.66	0.797684697523597	463.458	-831.2	-1.2104	-3.0226	wt	3ctrl2.csv	3
1337	90	0.682163742690059	55992	0.857759429536499	164.556	0.745660959304927	433.232	-706.4	-1.2578	-2.3326	wt	3ctrl2.csv	3
1338	100	0.596101364522417	48928	0.792195742374012	151.978	0.705513215055318	409.906	-753.2	-2.2276	-0.353399999999999	wt	3ctrl2.csv	3
1339	110	0.504337231968811	41396	0.676080565459436	129.702	0.699430640752904	406.372	-728.4	-1.4708	-2.8678	wt	3ctrl2.csv	3
1340	120	0.415594541910331	34112	0.599414107295511	114.994	0.650071255963814	377.694	-582	-1.6244	-1.2906	wt	3ctrl2.csv	3
1341	130	0.344688109161793	28292	0.514741143846042	98.75	0.627857983766033	364.788	-454.8	-1.617	0.130199999999996	wt	3ctrl2.csv	3
1342	140	0.289278752436647	23744	0.430453910468923	82.58	0.630098932193238	366.09	-685.6	-1.5636	-4.4888	wt	3ctrl2.csv	3
1343	150	0.205750487329435	16888	0.348950188694981	66.944	0.552839567369588	321.202	-421.2	-1.2018	-2.7358	wt	3ctrl2.csv	3
1344	160	0.15443469785575	12676	0.28630553991785	54.926	0.505752111861536	293.844	-415.6	-1.2096	-4.057	wt	3ctrl2.csv	3
1345	170	0.103801169590643	8520	0.223254310794187	42.83	0.435924709640553	253.274	-302.4	-0.8314	-5.0536	wt	3ctrl2.csv	3
1346	180	0.0669590643274854	5496	0.179917015908759	34.516	0.348944241347736	202.738	-308	-1.0162	-7.643	wt	3ctrl2.csv	3
1347	190	0.0294346978557505	2416	0.126946894351661	24.354	0.217396093658563	126.308	NA	NA	NA	wt	3ctrl2.csv	3
1348	0	1	87912	0.914693689543989	198.58	1	563.664	-174.8	0.757799999999997	-3.15119999999999	wt	3ctrl3.csv	3
1349	10	0.98011648011648	86164	0.949599263012437	206.158	0.944094354083284	532.152	149.6	0.973400000000001	-1.51700000000001	wt	3ctrl3.csv	3
1350	20	0.997133497133497	87660	0.994435743896822	215.892	0.917181157569048	516.982	-324.4	0.1208	-2.1904	wt	3ctrl3.csv	3
1351	30	0.96023296023296	84416	1	217.1	0.878321127480201	495.078	-220	-0.0829999999999984	-1.105	wt	3ctrl3.csv	3
1352	40	0.935207935207935	82216	0.9961768770152	216.27	0.858717249992904	484.028	-703.6	-1.0122	-1.969	wt	3ctrl3.csv	3
1353	50	0.855173355173355	75180	0.949553201289728	206.148	0.823785091827756	464.338	-360.8	0.0328000000000003	-2.2988	wt	3ctrl3.csv	3
1354	60	0.814132314132314	71572	0.951064025794565	206.476	0.783001930227937	441.35	-289.6	-0.485599999999999	-0.765800000000002	wt	3ctrl3.csv	3
1355	70	0.781190281190281	68676	0.928696453247352	201.62	0.769415822191944	433.692	-662.4	-1.4412	-1.1664	wt	3ctrl3.csv	3
1356	80	0.705842205842206	62052	0.862312298479963	187.208	0.748722643276846	422.028	-711.6	-1.8604	-0.717200000000003	wt	3ctrl3.csv	3
1357	90	0.624897624897625	54936	0.776619069553201	168.604	0.735998751028982	414.856	-834	-1.9514	-1.692	wt	3ctrl3.csv	3
1358	100	0.53003003003003	46596	0.686734223859972	149.09	0.705980868034858	397.936	-740.8	-1.8632	-1.5472	wt	3ctrl3.csv	3
1359	110	0.445763945763946	39188	0.600912022109627	130.458	0.678531891339521	382.464	-605.2	-1.8642	-0.514800000000002	wt	3ctrl3.csv	3
1360	120	0.376922376922377	33136	0.515043758636573	111.816	0.669398790768969	377.316	-768	-1.747	-3.3776	wt	3ctrl3.csv	3
1361	130	0.28956228956229	25456	0.434573929064947	94.346	0.609476567600556	343.54	-577.2	-1.1068	-4.2592	wt	3ctrl3.csv	3
1362	140	0.223905723905724	19684	0.383592814371258	83.278	0.533913820999744	300.948	-510.4	-1.523	-2.8142	wt	3ctrl3.csv	3
1363	150	0.165847665847666	14580	0.31344081068632	68.048	0.483986914190014	272.806	-423.6	-0.8476	-5.1722	wt	3ctrl3.csv	3
1364	160	0.117663117663118	10344	0.274398894518655	59.572	0.392226574696983	221.084	-464.4	-1.8364	-4.4964	wt	3ctrl3.csv	3
1365	170	0.0648375648375648	5700	0.189811146936895	41.208	0.312455647336002	176.12	-226.4	-0.8578	-4.2048	wt	3ctrl3.csv	3
1366	180	0.0390845390845391	3436	0.150299401197605	32.63	0.237858014703795	134.072	-190.8	-1.0632	-4.563	wt	3ctrl3.csv	3
1367	190	0.0173810173810174	1528	0.101326577614003	21.998	0.156905532373896	88.442	NA	NA	NA	wt	3ctrl3.csv	3
1368	0	1	74612	0.922663054724684	196.184	1	484.232	-16	0.504599999999999	-1.31540000000001	wt	3ctrl4.csv	3
1369	10	0.997855572830108	74452	0.946394642286058	201.23	0.972835335128616	471.078	-44.4	0.926400000000001	-2.34179999999999	wt	3ctrl4.csv	3
1370	20	0.991904787433657	74008	0.98996369245819	210.494	0.92447421896942	447.66	-187.2	-0.311199999999999	-0.477600000000001	wt	3ctrl4.csv	3
1371	30	0.966814989545917	72136	0.975327802547172	207.382	0.914611178112971	442.884	12.4	0.524599999999998	-1.0184	wt	3ctrl4.csv	3
1372	40	0.968476920602584	72260	1	212.628	0.893579936889755	432.7	-526.8	-0.766799999999998	-1.6536	wt	3ctrl4.csv	3
1373	50	0.897871656033882	66992	0.963937016761668	204.96	0.859431016537527	416.164	-688.4	-1.271	-1.808	wt	3ctrl4.csv	3
1374	60	0.805607677049268	60108	0.904161258159791	192.25	0.822093541938575	398.084	-536.4	-1.6738	-0.0946000000000026	wt	3ctrl4.csv	3
1375	70	0.733715756178631	54744	0.825441616344038	175.512	0.820139932924714	397.138	-790.4	-1.7576	-1.9526	wt	3ctrl4.csv	3
1376	80	0.627781053985954	46840	0.742780819083094	157.936	0.779816286408168	377.612	-813.6	-2.846	0.299399999999997	wt	3ctrl4.csv	3
1377	90	0.518736932396933	38704	0.608932031529244	129.476	0.785999273075716	380.606	-609.6	-1.6062	-1.4534	wt	3ctrl4.csv	3
1378	100	0.437034257224039	32608	0.533391651146603	113.414	0.755984734590031	366.072	-652.4	-1.3992	-3.2032	wt	3ctrl4.csv	3
1379	110	0.349595239371683	26084	0.467586583140508	99.422	0.689834624725338	334.04	-553.2	-1.626	-1.9378	wt	3ctrl4.csv	3
1380	120	0.275451669972659	20552	0.391114998965329	83.162	0.649816616828297	314.662	-568	-1.7548	-2.6068	wt	3ctrl4.csv	3
1381	130	0.199324505441484	14872	0.308585887089189	65.614	0.595982917279321	288.594	-472.8	-0.8566	-6.219	wt	3ctrl4.csv	3
1382	140	0.135956682571168	10144	0.26829956543823	57.048	0.467552743313123	226.404	-388.4	-1.4062	-4.0986	wt	3ctrl4.csv	3
1383	150	0.083900713022034	6260	0.202165283970126	42.986	0.382911496968395	185.418	-183.6	-0.6046	-3.2936	wt	3ctrl4.csv	3
1384	160	0.0592934112475205	4424	0.173730646951483	36.94	0.314894513373755	152.482	-212.4	-0.9598	-4.5378	wt	3ctrl4.csv	3
1385	170	0.030826140567201	2300	0.128590778260624	27.342	0.221183234482645	107.104	NA	NA	NA	wt	3ctrl4.csv	3
1386	0	0.993355638282833	84320	0.856444353897727	184.968	1	580.424	-171.6	0.0904000000000025	-1.45799999999999	wt	3ctrl5.csv	3
1387	10	0.973139814334857	82604	0.860630081677255	185.872	0.974880432235745	565.844	22.8	0.2154	-0.493600000000004	wt	3ctrl5.csv	3
1388	20	0.975825832901371	82832	0.870603596762543	188.026	0.966376304218985	560.908	-83.6	0.8744	-3.03340000000001	wt	3ctrl5.csv	3
1389	30	0.965977098157486	81996	0.911090326523809	196.77	0.914114509393133	530.574	288.8	0.986799999999999	-0.7548	wt	3ctrl5.csv	3
1390	40	1	84884	0.956781434630415	206.638	0.901110222871556	523.026	-368	0.5542	-3.5742	wt	3ctrl5.csv	3
1391	50	0.956646717873804	81204	0.982442168429241	212.18	0.839531101401734	487.284	-89.6	0.3792	-1.3836	wt	3ctrl5.csv	3
1392	60	0.946091136138731	80308	1	215.972	0.815693355202404	473.448	-555.2	-0.5518	-2.1178	wt	3ctrl5.csv	3
1393	70	0.88068422788747	74756	0.974450391717445	210.454	0.779206235441677	452.27	-584	-1.0224	-1.4042	wt	3ctrl5.csv	3
1394	80	0.811884454078507	68916	0.927110921786157	200.23	0.755013576282166	438.228	-694.4	-1.3876	-1.4812	wt	3ctrl5.csv	3
1395	90	0.730078695631686	61972	0.862861852462356	186.354	0.729494300718096	423.416	-669.6	-1.5998	-1.0282	wt	3ctrl5.csv	3
1396	100	0.651194571415108	55276	0.788787435408294	170.356	0.711779664521109	413.134	-842.4	-1.7252	-2.3504	wt	3ctrl5.csv	3
1397	110	0.551953253852316	46852	0.708906710129091	153.104	0.671285129491544	389.63	-856.8	-2.2276	-1.7046	wt	3ctrl5.csv	3
1398	120	0.451015503510673	38284	0.60576371011057	130.828	0.641916943475804	372.584	-597.6	-1.7086	-1.0926	wt	3ctrl5.csv	3
1399	130	0.380613543188351	32308	0.526651602985572	113.742	0.62309277355864	361.658	-551.6	-1.1512	-2.7972	wt	3ctrl5.csv	3
1400	140	0.315630743131803	26792	0.473348397014428	102.23	0.574900417625736	333.686	-599.6	-1.5292	-2.9118	wt	3ctrl5.csv	3
1401	150	0.244993167145752	20796	0.40254292223066	86.938	0.52473364299202	304.568	-458	-1.1278	-3.1674	wt	3ctrl5.csv	3
1402	160	0.191037180151736	16216	0.350323190043154	75.66	0.470163191046545	272.894	-546.4	-1.5272	-4.6198	wt	3ctrl5.csv	3
1403	170	0.126666980820885	10752	0.279610319856278	60.388	0.390569652529875	226.696	-363.6	-1.2864	-3.6048	wt	3ctrl5.csv	3
1404	180	0.0838320531548937	7116	0.220047043135221	47.524	0.328463330255124	190.648	-258	-0.706	-4.7916	wt	3ctrl5.csv	3
1405	190	0.0534376325338108	4536	0.187357620432278	40.464	0.245909886565683	142.732	-273.6	-1.5128	-5.2274	wt	3ctrl5.csv	3
1406	200	0.0212054097356392	1800	0.117311503343026	25.336	0.155848138602125	90.458	NA	NA	NA	wt	3ctrl5.csv	3
1407	0	1	91028	0.947631186571112	197.022	1	588.26	-90	0.629400000000001	-2.3848	wt	3ctrl6.csv	3
1408	10	0.990112932284572	90128	0.977903900726276	203.316	0.959460102675688	564.412	-170	0.0244	-1.13040000000001	wt	3ctrl6.csv	3
1409	20	0.971437359933207	88428	0.979077485450435	203.56	0.940244109747391	553.108	-558.8	-0.2214	-2.9256	wt	3ctrl6.csv	3
1410	30	0.910049655051193	82840	0.968428647010726	201.346	0.890510998538061	523.852	-41.6	0.656399999999999	-1.909	wt	3ctrl6.csv	3
1411	40	0.905479632640506	82424	1	207.91	0.858059361506817	504.762	-469.6	-0.366999999999999	-2.0204	wt	3ctrl6.csv	3
1412	50	0.853891110427561	77728	0.982348131403011	204.24	0.823714004011831	484.558	-298.4	-0.392000000000002	-0.948199999999997	wt	3ctrl6.csv	3
1413	60	0.821109988135519	74744	0.963493819441104	200.32	0.807595280998198	475.076	-678.8	-1.328	-1.2478	wt	3ctrl6.csv	3
1414	70	0.7465395262996	67956	0.899620027896686	187.04	0.786383571889981	462.598	-352	-0.635399999999999	-0.853800000000001	wt	3ctrl6.csv	3
1415	80	0.707870105901481	64436	0.869058727333943	180.686	0.771869581477578	454.06	-719.6	-1.1226	-2.3988	wt	3ctrl6.csv	3
1416	90	0.628817506701235	57240	0.815064210475687	169.46	0.731091694148846	430.072	-609.6	-1.3302	-1.307	wt	3ctrl6.csv	3
1417	100	0.561849101375401	51144	0.751084603915156	156.158	0.708873627307653	417.002	-542	-1.0824	-1.6422	wt	3ctrl6.csv	3
1418	110	0.502306982466933	45724	0.699023615987687	145.334	0.680957399789209	400.58	-765.6	-1.9814	-1.4432	wt	3ctrl6.csv	3
1419	120	0.418200993101024	38068	0.603722764657785	125.52	0.656424030190732	386.148	-805.6	-2.0288	-2.302	wt	3ctrl6.csv	3
1420	130	0.329700751417146	30012	0.506142080707999	105.232	0.617291673749703	363.128	-572.8	-1.5632	-1.8044	wt	3ctrl6.csv	3
1421	140	0.266775058223843	24284	0.430955701986436	89.6	0.586618162037194	345.084	-598	-1.0036	-5.2172	wt	3ctrl6.csv	3
1422	150	0.20108098607022	18304	0.382684815545188	79.564	0.497929486961548	292.912	-548.8	-1.6726	-3.3234	wt	3ctrl6.csv	3
1423	160	0.140791844267698	12816	0.302236544658747	62.838	0.44143405976949	259.678	-464.4	-1.1482	-5.7076	wt	3ctrl6.csv	3
1424	170	0.0897745748560882	8172	0.247010725794815	51.356	0.344408934824737	202.602	-336	-1.1974	-4.7028	wt	3ctrl6.csv	3
1425	180	0.0528628553851562	4812	0.189418498388726	39.382	0.264464692482916	155.574	-259.2	-1.2902	-4.883	wt	3ctrl6.csv	3
1426	190	0.0243881003647229	2220	0.127362801212063	26.48	0.18145717879849	106.744	NA	NA	NA	wt	3ctrl6.csv	3
1427	0	1	95252	0.951104115636438	204.242	1	593.798	-346.8	-0.316	-1.2626	wt	3ctrl7.csv	3
1428	10	0.963591315667912	91784	0.936388782818452	201.082	0.978736876850377	581.172	-17.2	0.724800000000002	-2.1272	wt	3ctrl7.csv	3
1429	20	0.961785579305421	91612	0.970140913281985	208.33	0.942913246592275	559.9	-292.8	0.131599999999997	-2.13	wt	3ctrl7.csv	3
1430	30	0.931046067274178	88684	0.976269197455551	209.646	0.907042462251473	538.6	-362.8	-0.247399999999999	-1.5862	wt	3ctrl7.csv	3
1431	40	0.892957628186285	85056	0.964748395749318	207.172	0.880329674401059	522.738	56.8	0.756999999999999	-1.50620000000001	wt	3ctrl7.csv	3
1432	50	0.898920757569395	85624	1	214.742	0.854964146056403	507.676	-736.8	-0.941	-2.2418	wt	3ctrl7.csv	3
1433	60	0.821568051064545	78256	0.956179974108465	205.332	0.817210566556304	485.258	75.6	0.488	-0.669	wt	3ctrl7.csv	3
1434	70	0.829504892285726	79012	0.978904918460292	210.212	0.805944108939404	478.568	-604	-0.3922	-2.8178	wt	3ctrl7.csv	3
1435	80	0.766094150254063	72972	0.960641141462779	206.29	0.758490260997848	450.39	-538.4	-1.2426	-0.649000000000001	wt	3ctrl7.csv	3
1436	90	0.709570402721203	67588	0.902776354881672	193.864	0.747560618257387	443.9	-608.8	-0.817000000000002	-2.2218	wt	3ctrl7.csv	3
1437	100	0.645655734262798	61500	0.864730700095929	185.694	0.710143853633727	421.682	-868.4	-2.2804	-0.884200000000004	wt	3ctrl7.csv	3
1438	110	0.554487044891446	52816	0.758538152760056	162.89	0.695253267946339	412.84	-974	-2.2494	-2.2186	wt	3ctrl7.csv	3
1439	120	0.452231974131777	43076	0.653789198200631	140.396	0.657890393702909	390.654	-690.8	-1.9154	-1.0828	wt	3ctrl7.csv	3
1440	130	0.379708562549868	36168	0.564593791619711	121.242	0.639655236292477	379.826	-717.6	-2.1816	-0.855600000000004	wt	3ctrl7.csv	3
1441	140	0.304371561751984	28992	0.463002114164905	99.426	0.625246295878396	371.27	-503.2	-0.697	-4.1312	wt	3ctrl7.csv	3
1442	150	0.251543274681896	23960	0.430544560449283	92.456	0.555673815001061	329.958	-511.6	-1.5456	-1.8364	wt	3ctrl7.csv	3
1443	160	0.197833116365011	18844	0.35856981866612	77	0.524747473046389	311.594	-465.2	-0.983199999999999	-4.2574	wt	3ctrl7.csv	3
1444	170	0.148994246839961	14192	0.312784643898259	67.168	0.453049690298721	269.02	-515.6	-1.4376	-5.1086	wt	3ctrl7.csv	3
1445	180	0.0948641498341242	9036	0.245839193078205	52.792	0.367017066409789	217.934	-256.8	-0.8648	-3.1374	wt	3ctrl7.csv	3
1446	190	0.0679040860034435	6468	0.205567611366198	44.144	0.314180916742731	186.56	-306.4	-1.1444	-5.4016	wt	3ctrl7.csv	3
1447	200	0.0357367824297653	3404	0.152275754160807	32.7	0.223213954913961	132.544	-154	-0.8114	-3.6016	wt	3ctrl7.csv	3
1448	210	0.0195691429051358	1864	0.114490877425003	24.586	0.162560331964742	96.528	NA	NA	NA	wt	3ctrl7.csv	3
1449	0	1	95856	0.901895185750262	196.256	1	621.878	-173.6	-0.219999999999999	-0.433600000000001	wt	3ctrl8.csv	3
1450	10	0.981889500918044	94120	0.891785077480193	194.056	0.993027571324279	617.542	112	0.538	-0.950999999999999	wt	3ctrl8.csv	3
1451	20	0.993573693874145	95240	0.91650888770427	199.436	0.977735182785048	608.032	-121.6	0.0787999999999982	-1.0128	wt	3ctrl8.csv	3
1452	30	0.980887998664664	94024	0.920130144666458	200.224	0.961449030195633	597.904	-261.2	0.312200000000001	-2.5532	wt	3ctrl8.csv	3
1453	40	0.953638791520614	91412	0.934477307402437	203.346	0.92039274584404	572.372	92	0.599000000000001	-1.0784	wt	3ctrl8.csv	3
1454	50	0.96323652144884	92332	0.962004374919579	209.336	0.903051723971583	561.588	-64.8	0.636999999999998	-2.041	wt	3ctrl8.csv	3
1455	60	0.956476381238524	91684	0.991277733865186	215.706	0.870231781796429	541.178	-259.2	0.189800000000002	-1.9884	wt	3ctrl8.csv	3
1456	70	0.929435820397263	89092	1	217.604	0.838257664686643	521.294	-384.4	-0.0160000000000025	-2.2128	wt	3ctrl8.csv	3
1457	80	0.889334001001502	85248	0.99926471939854	217.444	0.802675122773277	499.166	-459.2	-0.506199999999998	-1.563	wt	3ctrl8.csv	3
1458	90	0.841428809881489	80656	0.976002279369865	212.382	0.777541575678831	483.536	-704.4	-1.1898	-1.604	wt	3ctrl8.csv	3
1459	100	0.767943582039726	73612	0.92132497564383	200.484	0.751748735282483	467.496	-733.6	-1.5172	-1.213	wt	3ctrl8.csv	3
1460	110	0.691412118177266	66276	0.85160199261043	185.312	0.732243301740856	455.366	-967.6	-1.7564	-2.5762	wt	3ctrl8.csv	3
1461	120	0.590469036888666	56600	0.77088656458521	167.748	0.69081716992722	429.604	-807.6	-1.8894	-1.455	wt	3ctrl8.csv	3
1462	130	0.506217659823068	48524	0.684059116560357	148.854	0.66742029787193	415.054	-1150	-2.6264	-3.0518	wt	3ctrl8.csv	3
1463	140	0.386246035720247	37024	0.563362805830775	122.59	0.618346363756235	384.536	-724.8	-1.8722	-1.9538	wt	3ctrl8.csv	3
1464	150	0.310632615590052	29776	0.477325784452492	103.868	0.586928625871955	364.998	-814	-1.9002	-4.0394	wt	3ctrl8.csv	3
1465	160	0.225713570355533	21636	0.390002022021654	84.866	0.521973763342649	324.604	-605.6	-1.6134	-3.5992	wt	3ctrl8.csv	3
1466	170	0.162535469871474	15580	0.315858164371978	68.732	0.464097459630345	288.612	-596	-1.3654	-6.6228	wt	3ctrl8.csv	3
1467	180	0.100358871640795	9620	0.253111156044926	55.078	0.35760068695146	222.384	-484	-1.8192	-5.7386	wt	3ctrl8.csv	3
1468	190	0.049866466366216	4780	0.169509751658977	36.886	0.265322137139439	164.998	-162	-0.4942	-3.9048	wt	3ctrl8.csv	3
1469	200	0.0329661158404273	3160	0.146798772081396	31.944	0.202531686279302	125.95	-193.6	-1.1682	-4.9032	wt	3ctrl8.csv	3
1470	210	0.0127691537305959	1224	0.0931140971673315	20.262	0.123686639501639	76.918	NA	NA	NA	wt	3ctrl8.csv	3
1471	0	0.993095710710279	92056	0.928128192515797	196.236	1	597.284	64	0.973400000000001	-2.4266	wt	3ctrl9.csv	3
1472	10	1	92696	0.974166635135646	205.97	0.959372760696754	573.018	-449.2	0.302799999999999	-3.5668	wt	3ctrl9.csv	3
1473	20	0.951540519547769	88204	0.988488024518521	208.998	0.899655775142143	537.35	-232.8	0.2434	-2.0206	wt	3ctrl9.csv	3
1474	30	0.926426167256408	85876	1	211.432	0.865825972234314	517.144	-337.2	-0.490799999999999	-0.849799999999999	wt	3ctrl9.csv	3
1475	40	0.890049193061189	82504	0.976786862915737	206.524	0.851598234675632	508.646	-486.4	-0.4608	-1.9062	wt	3ctrl9.csv	3
1476	50	0.837576594459308	77640	0.954992621741269	201.916	0.819683768525526	489.584	-482.8	-0.538999999999999	-1.7854	wt	3ctrl9.csv	3
1477	60	0.785492362129973	72812	0.929499791895267	196.526	0.789791790839869	471.73	-799.2	-1.4228	-1.9	wt	3ctrl9.csv	3
1478	70	0.699275049624579	64820	0.862206288546672	182.298	0.757981127905653	452.73	-544.8	-1.1402	-1.0388	wt	3ctrl9.csv	3
1479	80	0.640502287045827	59372	0.808278784668357	170.896	0.740589066507725	442.342	-843.6	-1.7348	-1.9976	wt	3ctrl9.csv	3
1480	90	0.549495123845689	50936	0.726228763857883	153.548	0.707144340045941	422.366	-764.8	-1.4582	-2.5754	wt	3ctrl9.csv	3
1481	100	0.46698886683352	43288	0.65726096333573	138.966	0.664025823561321	396.612	-818.8	-2.1324	-1.6726	wt	3ctrl9.csv	3
1482	110	0.378657115733149	35100	0.556405842067426	117.642	0.636022394706706	379.886	-654.8	-1.8558	-1.2992	wt	3ctrl9.csv	3
1483	120	0.308017605937689	28552	0.468632941087442	99.084	0.614270598241373	366.894	-500.8	-1.3806	-1.5374	wt	3ctrl9.csv	3
1484	130	0.25399154224562	23544	0.403335351318627	85.278	0.588530749191339	351.52	-643.6	-1.4798	-4.2456	wt	3ctrl9.csv	3
1485	140	0.184560283075861	17108	0.33334594574142	70.48	0.517448985742126	309.064	-594.4	-1.7488	-4.0822	wt	3ctrl9.csv	3
1486	150	0.120436696297575	11164	0.250633773506376	52.992	0.449102939305255	268.242	-444.8	-0.9944	-6.9604	wt	3ctrl9.csv	3
1487	160	0.0724518857340123	6716	0.203602103749669	43.048	0.3325687612593	198.638	-242	-1.1906	-2.3002	wt	3ctrl9.csv	3
1488	170	0.0463450418572538	4296	0.147290854742896	31.142	0.294057768163889	175.636	-194	-0.6456	-5.4124	wt	3ctrl9.csv	3
1489	180	0.0254164149477863	2356	0.116756214764085	24.686	0.203440909182232	121.512	NA	NA	NA	wt	3ctrl9.csv	3
1490	0	1	76432	0.993595284872299	202.296	1	481.058	-529.6	0.1304	-3.62	tkv/+	3htkv1.csv	3
1491	10	0.930709650408206	71136	1	203.6	0.924749198641328	444.858	-292.8	-0.206799999999998	-1.3932	tkv/+	3htkv1.csv	3
1492	20	0.892401088549299	68208	0.989842829076621	201.532	0.895788033875333	430.926	-362.8	-0.305200000000002	-1.6646	tkv/+	3htkv1.csv	3
1493	30	0.844934059032866	64580	0.974852652259332	198.48	0.861185137758857	414.28	-480.8	-1.0144	-1.0194	tkv/+	3htkv1.csv	3
1494	40	0.78202846975089	59772	0.925029469548134	188.336	0.839994345796141	404.086	-764.8	-1.8548	-1.321	tkv/+	3htkv1.csv	3
1495	50	0.681965668829809	52124	0.833929273084479	169.788	0.812534039554482	390.876	-20	0.419	-1.0876	tkv/+	3htkv1.csv	3
1496	60	0.679348963784802	51924	0.85450884086444	173.978	0.789925539124181	380	-788.8	-2.0536	-1.4594	tkv/+	3htkv1.csv	3
1497	70	0.576146116809713	44036	0.753644400785855	153.442	0.759588240918974	365.406	-494	-1.3382	-0.999599999999998	tkv/+	3htkv1.csv	3
1498	80	0.511513502198032	39096	0.687917485265226	140.06	0.738809041737171	355.41	-336	-0.959800000000001	-0.664800000000003	tkv/+	3htkv1.csv	3
1499	90	0.467552857441909	35736	0.640776031434185	130.462	0.724989502305335	348.762	-687.6	-1.9736	-1.6898	tkv/+	3htkv1.csv	3
1500	100	0.377590537994557	28860	0.543840864440079	110.726	0.689862760831334	331.864	-584.4	-1.759	-1.7216	tkv/+	3htkv1.csv	3
1501	110	0.301130416579443	23016	0.457445972495088	93.136	0.654074976406171	314.648	-682	-2.1852	-2.536	tkv/+	3htkv1.csv	3
1502	120	0.211900774544693	16196	0.350117878192534	71.284	0.601357840426726	289.288	-480.4	-1.2794	-4.1298	tkv/+	3htkv1.csv	3
1503	130	0.149047519363617	11392	0.287278978388998	58.49	0.515509564335278	247.99	-511.6	-1.8796	-4.6676	tkv/+	3htkv1.csv	3
1504	140	0.0821122043123299	6276	0.194960707269155	39.694	0.418481763113803	201.314	-293.2	-1.2676	-4.3722	tkv/+	3htkv1.csv	3
1505	150	0.0437513083525225	3344	0.13270137524558	27.018	0.32759459358331	157.592	-140.8	-0.4942	-4.5934	tkv/+	3htkv1.csv	3
1506	160	0.0253297048356709	1936	0.108428290766208	22.076	0.232109225914547	111.658	NA	NA	NA	tkv/+	3htkv1.csv	3
1507	0	1	90392	0.960578652232843	216.866	1	530.7	-20	0.00339999999999918	-0.125600000000009	tkv/+	3htkv10.csv	3
1508	10	0.99778741481547	90192	0.960729250640043	216.9	0.997633314490296	529.444	-367.6	0.886599999999999	-4.15239999999999	tkv/+	3htkv10.csv	3
1509	20	0.957120099123816	86516	1	225.766	0.919389485585076	487.92	-533.6	-0.429399999999998	-2.1218	tkv/+	3htkv10.csv	3
1510	30	0.898088326400566	81180	0.980980307043576	221.472	0.879408328622574	466.702	-318.4	-0.0996000000000009	-1.628	tkv/+	3htkv10.csv	3
1511	40	0.862863970262855	77996	0.976568659585589	220.476	0.848731863576409	450.422	-330.4	0.0538000000000011	-2.01300000000001	tkv/+	3htkv10.csv	3
1512	50	0.826312063014426	74692	0.978951657911289	221.014	0.81080082909365	430.292	-430.4	-0.889000000000001	-0.779799999999994	tkv/+	3htkv10.csv	3
1513	60	0.778697229843349	70388	0.939574603793308	212.124	0.796107028452987	422.494	-726.8	-0.802199999999999	-2.87380000000001	tkv/+	3htkv10.csv	3
1514	70	0.698291884237543	63120	0.904042238423855	204.102	0.741955907292255	393.756	-879.2	-2.0474	-1.7056	tkv/+	3htkv10.csv	3
1515	80	0.601026639525622	54328	0.813355421099723	183.628	0.709817222536273	376.7	-731.2	-2.0002	-1.0852	tkv/+	3htkv10.csv	3
1516	90	0.520134525179219	47016	0.724759264016725	163.626	0.689368758243829	365.848	-685.2	-1.3164	-2.5972	tkv/+	3htkv10.csv	3
1517	100	0.444331356757235	40164	0.666451104240674	150.462	0.640429621254946	339.876	-440.4	-1.0786	-1.3902	tkv/+	3htkv10.csv	3
1518	110	0.395610230993893	35760	0.618675974238814	139.676	0.614234030525721	325.974	-570.8	-2.0974	-0.362599999999998	tkv/+	3htkv10.csv	3
1519	120	0.332463049827418	30052	0.525774474455853	118.702	0.607401545129075	322.348	-748.8	-2.046	-2.9912	tkv/+	3htkv10.csv	3
1520	130	0.24962386051863	22564	0.435149668240568	98.242	0.55103825136612	292.436	-659.2	-2.3518	-2.0284	tkv/+	3htkv10.csv	3
1521	140	0.176697052836534	15972	0.330979864107084	74.724	0.512817034105898	272.152	-585.6	-2.0212	-3.5874	tkv/+	3htkv10.csv	3
1522	150	0.111912558633507	10116	0.241453540391379	54.512	0.445219521386848	236.278	-375.6	-1.2106	-4.5322	tkv/+	3htkv10.csv	3
1523	160	0.0703602088680414	6360	0.18783164869821	42.406	0.359819106840023	190.956	-237.2	-0.725	-4.6524	tkv/+	3htkv10.csv	3
1524	170	0.0441189485795203	3988	0.155718753045188	35.156	0.272153759185981	144.432	-156.4	-0.8088	-3.041	tkv/+	3htkv10.csv	3
1525	180	0.0268165324364988	2424	0.11989404959117	27.068	0.214852082155643	114.022	-80	-0.4252	-2.3398	tkv/+	3htkv10.csv	3
1526	190	0.0179661916983804	1624	0.101060389961287	22.816	0.170763143018655	90.624	-24	-0.247	-0.4012	tkv/+	3htkv10.csv	3
1527	200	0.0153110894769449	1384	0.0901198586146718	20.346	0.1632033163746	86.612	NA	NA	NA	tkv/+	3htkv10.csv	3
1528	0	1	76764	1	191.186	1	511.226	-429.6	-0.342000000000002	-1.9822	tkv/+	3htkv2.csv	3
1529	10	0.944036267000156	72468	0.982111660895672	187.766	0.961226541686064	491.404	-776.4	-1.3572	-1.8462	tkv/+	3htkv2.csv	3
1530	20	0.842895107081444	64704	0.911123199397445	174.194	0.92511335495456	472.942	-286	0.291800000000001	-2.8354	tkv/+	3htkv2.csv	3
1531	30	0.805638059507061	61844	0.926385823229734	177.112	0.86965060462496	444.588	-764	-1.0156	-3.122	tkv/+	3htkv2.csv	3
1532	40	0.706112240112553	54204	0.873264778801795	166.956	0.808581723151796	413.368	-914.4	-2.5634	-0.739999999999998	tkv/+	3htkv2.csv	3
1533	50	0.586993903392215	45060	0.739185923655498	141.322	0.794106716012096	405.968	-297.2	-0.162	-2.238	tkv/+	3htkv2.csv	3
1534	60	0.548277838570163	42088	0.730712499869237	139.702	0.750329599824735	383.588	-217.6	-0.0913999999999987	-1.7434	tkv/+	3htkv2.csv	3
1535	70	0.519931217758324	39912	0.725931815091063	138.788	0.716227265436421	366.154	-478.8	-1.2658	-1.1592	tkv/+	3htkv2.csv	3
1536	80	0.45755823042051	35124	0.65972403837101	126.13	0.693552362360287	354.562	-593.6	-1.6952	-1.4172	tkv/+	3htkv2.csv	3
1537	90	0.380230316294096	29188	0.571056458108857	109.178	0.665830767605716	340.39	-654.4	-1.562	-3.2222	tkv/+	3htkv2.csv	3
1538	100	0.294982022823198	22644	0.489355915182074	93.558	0.602801891922555	308.168	-516.8	-1.3508	-3.0202	tkv/+	3htkv2.csv	3
1539	110	0.227658798395081	17476	0.41870220622849	80.05	0.543724301972122	277.966	-479.2	-1.9254	-1.2326	tkv/+	3htkv2.csv	3
1540	120	0.165233703298421	12684	0.31799399537623	60.796	0.519613634674293	265.64	-482	-1.4144	-5.101	tkv/+	3htkv2.csv	3
1541	130	0.102443853889844	7864	0.244013683010262	46.652	0.419833889512662	214.63	-282.4	-1.4016	-1.8	tkv/+	3htkv2.csv	3
1542	140	0.065655776145068	5040	0.170702875733579	32.636	0.384624412686366	196.63	-183.6	-0.6876	-3.8268	tkv/+	3htkv2.csv	3
1543	150	0.0417383148350789	3204	0.134737899218562	25.76	0.30976906495366	158.362	-241.6	-1.4746	-6.726	tkv/+	3htkv2.csv	3
1544	160	0.0102652284925225	788	0.0576088207295513	11.014	0.178202986546068	91.102	NA	NA	NA	tkv/+	3htkv2.csv	3
1545	0	1	84804	0.967774345997842	208.056	1	518.974	-150.8	0.6928	-2.56560000000001	tkv/+	3htkv3.csv	3
1546	10	0.982217819914155	83296	1	214.984	0.95056399742569	493.318	-378	-0.1346	-1.942	tkv/+	3htkv3.csv	3
1547	20	0.937644450733456	79516	0.993739068953969	213.638	0.913144011067992	473.898	-564.4	-0.5518	-2.1962	tkv/+	3htkv3.csv	3
1548	30	0.871090986274232	73872	0.96807204257061	208.12	0.870825898792618	451.936	-403.6	0.1626	-2.8002	tkv/+	3htkv3.csv	3
1549	40	0.823498891561719	69836	0.975635396122502	209.746	0.816869438546054	423.934	-668	-1.3454	-1.4278	tkv/+	3htkv3.csv	3
1550	50	0.744729022215933	63156	0.913053994715886	196.292	0.789357462994293	409.656	-683.2	-1.4524	-1.5122	tkv/+	3htkv3.csv	3
1551	60	0.664166784585633	56324	0.845495478733301	181.768	0.760219201732649	394.534	-671.2	-1.3608	-1.8894	tkv/+	3htkv3.csv	3
1552	70	0.58501957454837	49612	0.782197744948461	168.16	0.723812753625422	375.64	-649.2	-1.6204	-1.4338	tkv/+	3htkv3.csv	3
1553	80	0.508466581765011	43120	0.706824693930711	151.956	0.69618516534547	361.302	-809.6	-1.8538	-2.7058	tkv/+	3htkv3.csv	3
1554	90	0.412999386821376	35024	0.62059502102482	133.418	0.644047678689106	334.244	-839.6	-2.8082	-1.2378	tkv/+	3htkv3.csv	3
1555	100	0.313994622895146	26628	0.489971346704871	105.336	0.62019677286338	321.866	-652	-1.6076	-3.504	tkv/+	3htkv3.csv	3
1556	110	0.237111457006745	20108	0.415193688832657	89.26	0.552678939600057	286.826	-630.8	-2.1602	-2.7128	tkv/+	3htkv3.csv	3
1557	120	0.162728173199377	13800	0.314711792505489	67.658	0.50040657142747	259.698	-650.4	-2.204	-5.6064	tkv/+	3htkv3.csv	3
1558	130	0.0860336776567143	7296	0.212192535258438	45.618	0.392378038206153	203.634	-285.2	-0.7782	-5.4084	tkv/+	3htkv3.csv	3
1559	140	0.052403188528843	4444	0.175994492613404	37.836	0.288164725015126	149.55	-230	-1.5298	-2.8434	tkv/+	3htkv3.csv	3
1560	150	0.0252818263289467	2144	0.104835708703904	22.538	0.23337585312559	121.116	NA	NA	NA	tkv/+	3htkv3.csv	3
1561	0	1	90608	0.963421915618713	209.762	1	549.986	-619.6	-0.575200000000001	-2.3168	tkv/+	3htkv4.csv	3
1562	10	0.931617517217023	84412	0.9370033895814	204.01	0.957875291371053	526.818	-153.2	0.323000000000002	-1.7618	tkv/+	3htkv4.csv	3
1563	20	0.914709517923362	82880	0.951838549369391	207.24	0.925841748699058	509.2	-365.6	1.0486	-4.5906	tkv/+	3htkv4.csv	3
1564	30	0.874359879922303	79224	1	217.726	0.842374169524315	463.294	-446.8	-0.344999999999999	-1.9092	tkv/+	3htkv4.csv	3
1565	40	0.82504856083348	74756	0.984154395892085	214.276	0.807660558632402	444.202	-544	-0.442400000000001	-2.364	tkv/+	3htkv4.csv	3
1566	50	0.765009712166696	69316	0.963835279204137	209.852	0.764677646340089	420.562	-246.8	0.234199999999998	-1.9448	tkv/+	3htkv4.csv	3
1567	60	0.737771499205368	66848	0.974591918282612	212.194	0.72931674624445	401.114	-1906	-4.078	-4.6152	tkv/+	3htkv4.csv	3
1568	70	0.527414797810348	47788	0.787292284798324	171.414	0.645401882957021	354.962	-733.2	-2.3322	-0.713400000000001	tkv/+	3htkv4.csv	3
1569	80	0.446494790746954	40456	0.680176001028816	148.092	0.632430643689112	347.828	-588	-1.2148	-2.3994	tkv/+	3htkv4.csv	3
1570	90	0.381599858732121	34576	0.624381102854046	135.944	0.588804078649275	323.834	-601.2	-1.8972	-1.2916	tkv/+	3htkv4.csv	3
1571	100	0.315248101712873	28564	0.537244059046692	116.972	0.565319844505133	310.918	-554.8	-1.5102	-2.3248	tkv/+	3htkv4.csv	3
1572	110	0.254017305315204	23016	0.467881649412564	101.87	0.523049677628158	287.67	-681.2	-2.6324	-1.4568	tkv/+	3htkv4.csv	3
1573	120	0.178836305844958	16204	0.346977393604806	75.546	0.496561730662235	273.102	-634	-2.0226	-4.607	tkv/+	3htkv4.csv	3
1574	130	0.108864559420802	9864	0.254080817173879	55.32	0.412795962079035	227.032	-476.8	-1.8058	-5.2898	tkv/+	3htkv4.csv	3
1575	140	0.0562422744128554	5096	0.171141710222941	37.262	0.316615332026633	174.134	-285.2	-1.206	-6.076	tkv/+	3htkv4.csv	3
1576	150	0.0247660250750486	2244	0.115750989776141	25.202	0.206139792649267	113.374	-120	-0.8038	-3.593	tkv/+	3htkv4.csv	3
1577	160	0.011522161398552	1044	0.0788330286690611	17.164	0.140810857003633	77.444	NA	NA	NA	tkv/+	3htkv4.csv	3
1578	0	1	81440	1	211.068	1	491.276	-225.6	-0.140200000000002	-1.0416	tkv/+	3htkv5.csv	3
1579	10	0.97229862475442	79184	0.993357590918566	209.666	0.978798068702725	480.86	-686.4	-0.480199999999999	-3.1388	tkv/+	3htkv5.csv	3
1580	20	0.888015717092338	72320	0.970606629143214	204.864	0.914907302616045	449.472	-236	0.156	-1.7952	tkv/+	3htkv5.csv	3
1581	30	0.859037328094303	69960	0.977997612143954	206.424	0.878365725172815	431.52	-816.8	-1.3036	-2.469	tkv/+	3htkv5.csv	3
1582	40	0.758742632612967	61792	0.916235525991624	193.388	0.828108843094309	406.83	-963.6	-2.7008	-0.7702	tkv/+	3htkv5.csv	3
1583	50	0.640422396856582	52156	0.78827676388652	166.38	0.812431301345883	399.128	-554.8	-1.1074	-1.7022	tkv/+	3htkv5.csv	3
1584	60	0.57229862475442	46608	0.735810260200504	155.306	0.777782753482767	382.106	-334.4	-0.845400000000001	-0.699599999999998	tkv/+	3htkv5.csv	3
1585	70	0.531237721021611	43264	0.695756817708037	146.852	0.763542285802685	375.11	-398.4	-1.0928	-0.716200000000004	tkv/+	3htkv5.csv	3
1586	80	0.482318271119843	39280	0.643982034225937	135.924	0.748963922520131	367.948	-512.4	-1.674	-0.306199999999995	tkv/+	3htkv5.csv	3
1587	90	0.419400785854617	34156	0.564671101256467	119.184	0.742731173515498	364.886	-672	-1.879	-1.6932	tkv/+	3htkv5.csv	3
1588	100	0.33688605108055	27436	0.475647658574488	100.394	0.708265822063362	347.954	-516	-1.415	-1.9088	tkv/+	3htkv5.csv	3
1589	110	0.27352652259332	22276	0.408607652510092	86.244	0.669411898810445	328.866	-709.2	-2.6914	-0.300999999999999	tkv/+	3htkv5.csv	3
1590	120	0.186444007858546	15184	0.281094244508879	59.33	0.663284996621044	325.856	-519.6	-1.1796	-5.8322	tkv/+	3htkv5.csv	3
1591	130	0.122642436149312	9988	0.225207042280213	47.534	0.544569651275454	267.534	-391.2	-1.1996	-4.9842	tkv/+	3htkv5.csv	3
1592	140	0.0746070726915521	6076	0.168372278128376	35.538	0.443115478875418	217.692	-326	-1.3964	-5.1502	tkv/+	3htkv5.csv	3
1593	150	0.0345776031434185	2816	0.102213504652529	21.574	0.338282350450663	166.19	-136.8	-0.5458	-5.1788	tkv/+	3htkv5.csv	3
1594	160	0.0177799607072692	1448	0.0763545397691739	16.116	0.232867064542131	114.402	NA	NA	NA	tkv/+	3htkv5.csv	3
1595	0	1	77192	0.994632602610594	206.806	1	475.246	-324.4	0.111599999999999	-2.2416	tkv/+	3htkv6.csv	3
1596	10	0.957974919680796	73948	1	207.922	0.952832848672056	452.83	-437.2	-0.2322	-2.196	tkv/+	3htkv6.csv	3
1597	20	0.901336926106332	69576	0.988832350593011	205.6	0.906625200422518	430.87	-567.6	-1.1154	-1.2452	tkv/+	3htkv6.csv	3
1598	30	0.827805990258058	63900	0.935187233674166	194.446	0.880424033027106	418.418	-634	-0.259999999999999	-3.6404	tkv/+	3htkv6.csv	3
1599	40	0.745673126748886	57560	0.922682544415694	191.846	0.803823703934384	382.014	-523.2	-1.0776	-1.4056	tkv/+	3htkv6.csv	3
1600	50	0.67789408228832	52328	0.870855416935197	181.07	0.774247442377211	367.958	-523.6	-0.8596	-2.0314	tkv/+	3htkv6.csv	3
1601	60	0.610063218986423	47092	0.829512990448341	172.474	0.731503263572971	347.644	-229.6	-0.336199999999999	-1.0378	tkv/+	3htkv6.csv	3
1602	70	0.580319204062597	44796	0.813343465337963	169.112	0.709666151845571	337.266	-525.6	-1.4634	-1.1368	tkv/+	3htkv6.csv	3
1603	80	0.512229246554047	39540	0.742961302796241	154.478	0.68574590843479	325.898	-563.2	-1.6724	-1.249	tkv/+	3htkv6.csv	3
1604	90	0.43926831796041	33908	0.662527293889055	137.754	0.65946478244951	313.408	-641.6	-2.4056	-0.554000000000002	tkv/+	3htkv6.csv	3
1605	100	0.356150896465955	27492	0.546830061272977	113.698	0.647807661716248	307.868	-534.4	-1.8724	-1.0946	tkv/+	3htkv6.csv	3
1606	110	0.286920924448129	22148	0.456777060628505	94.974	0.624775379487676	296.922	-639.6	-2.378	-1.5214	tkv/+	3htkv6.csv	3
1607	120	0.204062597160327	15752	0.342407248872173	71.194	0.592762485112973	281.708	-512.4	-1.3982	-4.5182	tkv/+	3htkv6.csv	3
1608	130	0.137682661415691	10628	0.275160877636806	57.212	0.497691721760941	236.526	-484	-1.827	-4.7282	tkv/+	3htkv6.csv	3
1609	140	0.0749818634055343	5788	0.187291388116698	38.942	0.39820219423204	189.244	-318	-1.114	-6.981	tkv/+	3htkv6.csv	3
1610	150	0.0337858845476215	2608	0.133713604140014	27.802	0.251309847952429	119.434	-112	-0.6554	-3.0266	tkv/+	3htkv6.csv	3
1611	160	0.0192766089750233	1488	0.102192168216928	21.248	0.187624935296667	89.168	NA	NA	NA	tkv/+	3htkv6.csv	3
1612	0	0.990771123872026	77296	0.923463009266069	200.916	1	489.838	72	1.6652	-3.3278	tkv/+	3htkv7.csv	3
1613	10	1	78016	1	217.568	0.932063253565464	456.56	-804	-1.4198	-1.8458	tkv/+	3htkv7.csv	3
1614	20	0.89694421657096	69976	0.934742241506104	203.37	0.894381407730719	438.102	-415.6	-0.193800000000002	-2.2056	tkv/+	3htkv7.csv	3
1615	30	0.843673092698934	65820	0.925834681570819	201.432	0.84935427631176	416.046	-714	-1.5048	-1.5186	tkv/+	3htkv7.csv	3
1616	40	0.752153404429861	58680	0.856670098543903	186.384	0.818352189907684	400.86	-625.2	-1.0658	-2.0986	tkv/+	3htkv7.csv	3
1617	50	0.672015996718622	52428	0.807683115163995	175.726	0.775509454146065	379.874	-547.2	-1.2254	-1.4148	tkv/+	3htkv7.csv	3
1618	60	0.601876538146021	46956	0.751360494190322	163.472	0.746626435678735	365.726	-301.6	-0.6994	-0.819400000000002	tkv/+	3htkv7.csv	3
1619	70	0.56321780147662	43940	0.719214222679806	156.478	0.729898456224303	357.532	-536.8	-1.1538	-1.8692	tkv/+	3htkv7.csv	3
1620	80	0.494411402789171	38572	0.666182526842183	144.94	0.691738901432719	338.84	-574.8	-1.6236	-1.41199999999999	tkv/+	3htkv7.csv	3
1621	90	0.420734208367514	32824	0.591557581997353	128.704	0.662913044720908	324.72	-629.6	-1.5636	-2.599	tkv/+	3htkv7.csv	3
1622	100	0.340032813781788	26528	0.519690395646419	113.068	0.609854686651505	298.73	-535.6	-1.9836	-0.959000000000003	tkv/+	3htkv7.csv	3
1623	110	0.271380229696473	21172	0.428518899838211	93.232	0.590276785386189	289.14	-362.8	-0.8194	-2.6462	tkv/+	3htkv7.csv	3
1624	120	0.224876948318294	17544	0.390857111339903	85.038	0.536254843438035	262.678	-567.2	-2.262	-2.0504	tkv/+	3htkv7.csv	3
1625	130	0.152173913043478	11872	0.286889616120018	62.418	0.494396106467853	242.174	-526	-1.7794	-5.352	tkv/+	3htkv7.csv	3
1626	140	0.0847518457752256	6612	0.20510369171937	44.624	0.385135493775493	188.654	-326	-1.5424	-4.2494	tkv/+	3htkv7.csv	3
1627	150	0.0429655455291222	3352	0.134210913369613	29.2	0.298384363810076	146.16	-150.8	-0.6986	-4.0468	tkv/+	3htkv7.csv	3
1628	160	0.0236361771944217	1844	0.102101411972349	22.214	0.215769295154725	105.692	NA	NA	NA	tkv/+	3htkv7.csv	3
1629	0	1	74408	1	189.146	1	500.878	-350.8	-0.348399999999998	-1.4656	tkv/+	3htkv8.csv	3
1630	10	0.952854531770777	70900	0.981580366489379	185.662	0.97073938164583	486.222	-233.6	-0.469200000000001	-0.382999999999998	tkv/+	3htkv8.csv	3
1631	20	0.921460058058273	68564	0.956774132151883	180.97	0.963092809027348	482.392	-931.6	-0.9136	-4.338	tkv/+	3htkv8.csv	3
1632	30	0.796258466831523	59248	0.908472819938037	171.834	0.87648489252872	439.012	-155.6	0.297200000000001	-1.88	tkv/+	3htkv8.csv	3
1633	40	0.77534673691001	57692	0.924185549786937	174.806	0.838950802391001	420.212	-768.8	-1.902	-1.1526	tkv/+	3htkv8.csv	3
1634	50	0.672024513493173	50004	0.82362830829095	155.786	0.81593921074593	408.686	-578	-1.1986	-1.7116	tkv/+	3htkv8.csv	3
1635	60	0.594344694118912	44224	0.760259270616349	143.8	0.781767216767356	391.57	-386.8	-1.0504	-0.609199999999998	tkv/+	3htkv8.csv	3
1636	70	0.542361036447694	40356	0.704725450181341	133.296	0.769604574367411	385.478	-504.4	-1.331	-1.0764	tkv/+	3htkv8.csv	3
1637	80	0.47457262659929	35312	0.634356528819008	119.986	0.748114311269411	374.714	-606	-1.4556	-2.1446	tkv/+	3htkv8.csv	3
1638	90	0.393129770992366	29252	0.557400103623656	105.43	0.705297497594225	353.268	-735.2	-1.9398	-2.916	tkv/+	3htkv8.csv	3
1639	100	0.294323191054725	21900	0.454844405908663	86.032	0.647079727997636	324.108	-628.8	-1.8426	-3.0084	tkv/+	3htkv8.csv	3
1640	110	0.209816148801204	15612	0.35742759561397	67.606	0.587017197800662	294.024	-485.6	-1.518	-3.2798	tkv/+	3htkv8.csv	3
1641	120	0.144554348994732	10756	0.277172131580895	52.426	0.521536182463594	261.226	-443.6	-1.4636	-4.8288	tkv/+	3htkv8.csv	3
1642	130	0.0849371035372541	6320	0.199792752688399	37.79	0.425129472646034	212.938	-311.2	-1.3296	-4.6178	tkv/+	3htkv8.csv	3
1643	140	0.0431136436942264	3208	0.129497848223066	24.494	0.332935365498185	166.76	NA	NA	NA	tkv/+	3htkv8.csv	3
1644	0	1	90492	0.989273113463265	222.628	1	517.536	-864	-0.1184	-4.691	tkv/+	3htkv9.csv	3
1645	10	0.90452194669142	81852	0.984011873339199	221.444	0.909358962468311	470.626	-179.6	-0.197999999999999	-0.617399999999998	tkv/+	3htkv9.csv	3
1646	20	0.884674888387924	80056	0.975213515699292	219.464	0.897429357571261	464.452	-185.6	0.5578	-2.2012	tkv/+	3htkv9.csv	3
1647	30	0.864164788047562	78200	1	225.042	0.854897050639956	442.44	-260	-0.1464	-1.1912	tkv/+	3htkv9.csv	3
1648	40	0.835432966450073	75600	0.993494547684432	223.578	0.83188029431769	430.528	-734.8	-1.3824	-1.623	tkv/+	3htkv9.csv	3
1649	50	0.754232418335323	68252	0.932066014343989	209.754	0.800520157051877	414.298	-807.6	-1.6292	-1.8258	tkv/+	3htkv9.csv	3
1650	60	0.664986960173275	60176	0.859670639258449	193.462	0.765241451802387	396.04	-628.8	-1.3598	-1.4574	tkv/+	3htkv9.csv	3
1651	70	0.595500154709809	53888	0.799246362901147	179.864	0.737081091943362	381.466	-720.8	-1.1454	-2.8546	tkv/+	3htkv9.csv	3
1652	80	0.515846704681077	46680	0.748349197038775	168.41	0.681923576330922	352.92	124.4	0.134	0.654199999999997	tkv/+	3htkv9.csv	3
1653	90	0.529593776245414	47924	0.754303641098106	169.75	0.694564242873926	359.462	-536.8	-1.3788	-1.2044	tkv/+	3htkv9.csv	3
1654	100	0.470273615347213	42556	0.69303507789657	155.962	0.671292431830829	347.418	-576	-1.4106	-1.7152	tkv/+	3htkv9.csv	3
1655	110	0.40662157980816	36796	0.630353445134686	141.856	0.638150775984666	330.266	-724.8	-2.0546	-2.0138	tkv/+	3htkv9.csv	3
1656	120	0.326526101754851	29548	0.539054931968255	121.31	0.599239473196068	310.128	-680.8	-2.1112	-2.1166	tkv/+	3htkv9.csv	3
1657	130	0.251292931971887	22740	0.445241332729002	100.198	0.558341835157361	288.962	-648.8	-2.4826	-1.4418	tkv/+	3htkv9.csv	3
1658	140	0.179595986385537	16252	0.334924147492468	75.372	0.530482903604773	274.544	-663.6	-1.8808	-5.809	tkv/+	3htkv9.csv	3
1659	150	0.106263537108253	9616	0.251348637143289	56.564	0.418239504111791	216.454	-378	-1.5372	-3.6066	tkv/+	3htkv9.csv	3
1660	160	0.064491888785749	5836	0.183041387829827	41.192	0.348551598342917	180.388	-213.6	-1.011	-2.8824	tkv/+	3htkv9.csv	3
1661	170	0.0408875922733501	3700	0.138116440486665	31.082	0.292856922030545	151.564	-136.4	-0.5788	-3.3976	tkv/+	3htkv9.csv	3
1662	180	0.0258144366352827	2336	0.11239679704233	25.294	0.227207382674828	117.588	-74.8	-0.4634	-1.9722	tkv/+	3htkv9.csv	3
1663	190	0.0175485125756973	1588	0.0918050852729713	20.66	0.189099888703395	97.866	4.4	0.0088000000000001	0.2282	tkv/+	3htkv9.csv	3
1664	200	0.0180347434027317	1632	0.0921961233903005	20.748	0.193509243801397	100.148	-61.2	-0.4424	-2.059	tkv/+	3htkv9.csv	3
1665	210	0.0112717146267073	1020	0.0725375707645684	16.324	0.153724571817226	79.558	NA	NA	NA	tkv/+	3htkv9.csv	3
1666	0	1	84220	0.970028818443804	225.522	1	475.484	-180.4	-0.3048	-0.380799999999999	tkv	3tkv1.csv	3
1667	10	0.978579909760152	82416	0.956918577143103	222.474	0.991991318319859	471.676	-429.2	0.0488	-2.5544	tkv	3tkv1.csv	3
1668	20	0.927618142958917	78124	0.959017592154501	222.962	0.938269216209168	446.132	-67.6	0.5256	-1.4048	tkv	3tkv1.csv	3
1669	30	0.919591545951081	77448	0.981625016129726	228.218	0.908724583792515	432.084	25.6	0.427200000000002	-0.653399999999999	tkv	3tkv1.csv	3
1670	40	0.922631203989551	77704	1	232.49	0.894982796476853	425.55	-794.8	-1.5684	-1.5892	tkv	3tkv1.csv	3
1671	50	0.828259320826407	69756	0.932539033936943	216.806	0.861560010431476	409.658	-295.6	-0.758600000000001	-0.313800000000003	tkv	3tkv1.csv	3
1672	60	0.793160769413441	66800	0.899909673534345	209.22	0.854960419278041	406.52	-570	-1.487	-0.624000000000001	tkv	3tkv1.csv	3
1673	70	0.725480883400617	61100	0.835949933330466	194.35	0.841836949297978	400.28	-420.8	-0.550799999999998	-1.6696	tkv	3tkv1.csv	3
1674	80	0.675516504393256	56892	0.812258591767388	188.842	0.806723254620555	383.584	-545.6	-2.4666	1.5318	tkv	3tkv1.csv	3
1675	90	0.61073379244835	51436	0.706163705965848	164.176	0.838938849677381	398.902	-173.2	-0.483599999999998	-0.173199999999997	tkv	3tkv1.csv	3
1676	100	0.590168606031821	49704	0.685362811303712	159.34	0.835296245509838	397.17	-1046	-3.0692	-0.876600000000002	tkv	3tkv1.csv	3
1677	110	0.465970078366184	39244	0.553348531119618	128.648	0.816860293932078	388.404	-698.8	-1.8174	-1.6646	tkv	3tkv1.csv	3
1678	120	0.382996912847305	32256	0.475177426986107	110.474	0.78185175526411	371.758	-238.4	-0.6788	-0.493799999999999	tkv	3tkv1.csv	3
1679	130	0.354690097364047	29872	0.445980472278378	103.686	0.771466547770272	366.82	-498.8	-1.2982	-1.7514	tkv	3tkv1.csv	3
1680	140	0.29546426027072	24884	0.390141511462859	90.704	0.734632500778154	349.306	NA	NA	NA	tkv	3tkv1.csv	3
1681	0	1	64968	0.985193370165746	187.236	1	441.794	-316.8	0.281400000000002	-2.7764	tkv	3tkv2.csv	3
1682	10	0.951237532323605	61800	1	190.05	0.93715623118467	414.03	-343.6	-0.696000000000001	-0.8154	tkv	3tkv2.csv	3
1683	20	0.898349956901859	58364	0.963378058405683	183.09	0.918699665454941	405.876	-143.2	0.372	-1.7844	tkv	3tkv2.csv	3
1684	30	0.876308336411772	56932	0.982951854775059	186.81	0.878309800495253	388.032	-763.6	-2.884	0.929599999999999	tkv	3tkv2.csv	3
1685	40	0.758773550055412	49296	0.831202315180216	157.97	0.899351281366429	397.328	-314.4	0.222	-3.05	tkv	3tkv2.csv	3
1686	50	0.710380495012929	46152	0.842883451723231	160.19	0.830314581003816	366.828	38.8	-0.6958	1.9882	tkv	3tkv2.csv	3
1687	60	0.716352665927841	46540	0.806272033675348	153.232	0.875317455646749	386.71	-463.2	-0.729599999999999	-2.1078	tkv	3tkv2.csv	3
1688	70	0.64505602758281	41908	0.767882136279926	145.936	0.827607436950253	365.632	-564	-2.8536	2.7704	tkv	3tkv2.csv	3
1689	80	0.558244058613471	36268	0.617732175743225	117.4	0.89031539586323	393.336	-484.8	-1.5728	0.0139999999999986	tkv	3tkv2.csv	3
1690	90	0.483622706563231	31420	0.534975006577217	101.672	0.890632285635387	393.476	-73.2	-0.9108	2.8648	tkv	3tkv2.csv	3
1691	100	0.472355621228913	30688	0.48705077611155	92.564	0.955476987012046	422.124	-149.6	0.0712000000000003	-2.3644	tkv	3tkv2.csv	3
1692	110	0.449328900381726	29192	0.490797158642462	93.276	0.9019588314916	398.48	-293.2	-0.9398	0.0135999999999967	tkv	3tkv2.csv	3
1693	120	0.404198990272134	26260	0.441347013943699	83.878	0.902266667270266	398.616	NA	NA	NA	tkv	3tkv2.csv	3
1694	0	1	76148	1	195.044	1	497.092	-1120.8	-1.9076	-2.721	tkv	3tkv3.csv	3
1695	10	0.852812943215843	64940	0.902196427472775	175.968	0.945261641708175	469.882	-641.6	-0.608599999999998	-3.1256	tkv	3tkv3.csv	3
1696	20	0.768555969953249	58524	0.870993211788109	169.882	0.882383945024261	438.626	-837.6	-1.9294	-1.462	tkv	3tkv3.csv	3
1697	30	0.658559647003204	50148	0.772071942741125	150.588	0.85297289033016	424.006	-214.4	0.0490000000000009	-1.9442	tkv	3tkv3.csv	3
1698	40	0.630403950202238	48004	0.774584196386456	151.078	0.81386141800713	404.564	-520	-2.0252	1.2018	tkv	3tkv3.csv	3
1699	50	0.562115879602879	42804	0.670751215110437	130.826	0.838038029177698	416.582	-548.8	-1.0686	-2.1108	tkv	3tkv3.csv	3
1700	60	0.490045700478016	37316	0.615963577449191	120.14	0.795575064575571	395.474	-383.6	-0.732600000000001	-1.761	tkv	3tkv3.csv	3
1701	70	0.43967011608972	33480	0.57840282192736	112.814	0.760149026739517	377.864	-673.2	-3.0588	3.6318	tkv	3tkv3.csv	3
1702	80	0.351263329306088	26748	0.421576669879617	82.226	0.833209949063755	414.182	-711.2	-1.2516	-5.5538	tkv	3tkv3.csv	3
1703	90	0.257866260440195	19636	0.357406533910297	69.71	0.721484151827026	358.644	-149.2	-1.0812	3.3594	tkv	3tkv3.csv	3
1704	100	0.238272837106687	18144	0.301972888168823	58.898	0.789065203221939	392.238	-167.2	-0.3706	-1.2246	tkv	3tkv3.csv	3
1705	110	0.216315595944739	16472	0.282972047332909	55.192	0.764429924440546	379.992	-538.8	-1.1186	-5.9294	tkv	3tkv3.csv	3
1706	120	0.145558648946788	11084	0.225620885543775	44.006	0.645148181825497	320.698	-90.4	-0.26	-0.765999999999997	tkv	3tkv3.csv	3
1707	130	0.133687030519515	10180	0.212290560078751	41.406	0.62973855946183	313.038	-135.6	-0.624	0.645600000000002	tkv	3tkv3.csv	3
1708	140	0.115879602878605	8824	0.180297778962696	35.166	0.642726094968336	319.494	NA	NA	NA	tkv	3tkv3.csv	3
1709	0	1	78612	0.994834738154834	224.958	1	444.934	-207.2	0.0957999999999998	-1.3564	tkv	3tkv4.csv	3
1710	10	0.97364270085992	76540	0.999071314223044	225.916	0.969514579690471	431.37	-118.4	0.0210000000000008	-0.706400000000002	tkv	3tkv4.csv	3
1711	20	0.958581387065588	75356	1	226.126	0.953638067668463	424.306	-476	-0.857599999999999	-1.1132	tkv	3tkv4.csv	3
1712	30	0.898030834987025	70596	0.962074241794398	217.55	0.928618626582819	413.174	-179.2	-0.651400000000001	0.194	tkv	3tkv4.csv	3
1713	40	0.875235333028036	68804	0.933267293455861	211.036	0.932978823825556	415.114	-522	-1.1836	-0.869999999999999	tkv	3tkv4.csv	3
1714	50	0.808833257009108	63584	0.880924794141319	199.2	0.913425361963797	406.414	-355.2	-0.3988	-1.4864	tkv	3tkv4.csv	3
1715	60	0.763649315626113	60032	0.863288609005599	195.212	0.880018159996764	391.55	-880.4	-2.5912	-0.628399999999999	tkv	3tkv4.csv	3
1716	70	0.651656235689208	51228	0.748697628755649	169.3	0.865894716969258	385.266	-542	-2.0172	0.583999999999998	tkv	3tkv4.csv	3
1717	80	0.582710018826642	45808	0.65949072640917	149.128	0.879020259184508	391.106	-819.6	-2.0116	-1.991	tkv	3tkv4.csv	3
1718	90	0.478451127054394	37612	0.570531473603212	129.012	0.834272049337655	371.196	-518	-1.8876	0.3738	tkv	3tkv4.csv	3
1719	100	0.412557879204193	32432	0.48705588919452	110.136	0.842673295365155	374.934	-764.4	-2.4728	-0.540400000000005	tkv	3tkv4.csv	3
1720	110	0.315320816160383	24788	0.377700927801314	85.408	0.830527673767345	369.53	-153.6	-0.1502	-1.669	tkv	3tkv4.csv	3
1721	120	0.29578181448125	23252	0.371058613339466	83.906	0.793016492333694	352.84	-462	-1.4822	-0.9452	tkv	3tkv4.csv	3
1722	130	0.237012160993233	18632	0.305511086739252	69.084	0.771772892159286	343.388	NA	NA	NA	tkv	3tkv4.csv	3
1723	0	1	87300	1	211.326	1	525.984	-796.4	-1.3658	-1.4958	tkv	3tkv5.csv	3
1724	10	0.908774341351661	79336	0.935369997066144	197.668	0.97156187260449	511.026	-430.4	-0.609399999999999	-1.2346	tkv	3tkv5.csv	3
1725	20	0.859473081328751	75032	0.906533034269328	191.574	0.948089675731581	498.68	-184.8	0.0219999999999999	-1.284	tkv	3tkv5.csv	3
1726	30	0.838304696449026	73184	0.907574079857661	191.794	0.923678286791994	485.84	-628	-1.2342	-1.11439999999999	tkv	3tkv5.csv	3
1727	40	0.766368843069874	66904	0.849171422352195	179.452	0.902491330534769	474.696	-196.4	-0.465199999999999	-0.167600000000004	tkv	3tkv5.csv	3
1728	50	0.743871706758305	64940	0.82715804018436	174.8	0.899304921822717	473.02	-674.8	-1.8312	0.0448000000000036	tkv	3tkv5.csv	3
1729	60	0.666575028636884	58192	0.740505191031866	156.488	0.900156658757681	473.468	-54	0.371199999999999	-1.5258	tkv	3tkv5.csv	3
1730	70	0.660389461626575	57652	0.758070469322279	160.2	0.871148171807507	458.21	-169.2	-0.356799999999998	-0.331999999999999	tkv	3tkv5.csv	3
1731	80	0.641008018327606	55960	0.741186602689683	156.632	0.864836192735901	454.89	-966.8	-2.4964	-0.724599999999998	tkv	3tkv5.csv	3
1732	90	0.530263459335624	46292	0.623056320566329	131.668	0.851060108292267	447.644	-674.8	-2.0764	0.633999999999997	tkv	3tkv5.csv	3
1733	100	0.452966781214204	39544	0.524800545129326	110.904	0.863113706880818	453.984	-692.8	-2.0774	0.676800000000003	tkv	3tkv5.csv	3
1734	110	0.37360824742268	32616	0.426497449438309	90.13	0.875981018434021	460.752	-372.4	-1.1842	0.9132	tkv	3tkv5.csv	3
1735	120	0.330950744558992	28892	0.370460804633599	78.288	0.89334276327797	469.884	19.6	-0.0489999999999995	0.6166	tkv	3tkv5.csv	3
1736	130	0.33319587628866	29088	0.368142112186858	77.798	0.905065553324816	476.05	NA	NA	NA	tkv	3tkv5.csv	3
1737	0	1	87268	1	227.33	1	488.772	-313.2	-0.0924000000000007	-1.5616	tkv	3tkv6.csv	3
1738	10	0.964110555988449	84136	0.995935424273083	226.406	0.968050542993461	473.156	-86.4	-0.3834	0.320799999999997	tkv	3tkv6.csv	3
1739	20	0.954210019709401	83272	0.979070074341266	222.572	0.974613930421546	476.364	-403.6	-0.114000000000001	-2.0756	tkv	3tkv6.csv	3
1740	30	0.907961681257735	79236	0.97405533805481	221.432	0.932148322735345	455.608	-436.8	-0.2154	-2.0886	tkv	3tkv6.csv	3
1741	40	0.857908970069212	74868	0.964580125808296	219.278	0.889416742366584	434.722	-226	-0.787	0.257400000000001	tkv	3tkv6.csv	3
1742	50	0.832011733968923	72608	0.929960849865834	211.408	0.894683001481263	437.296	-644	-0.925799999999998	-2.0536	tkv	3tkv6.csv	3
1743	60	0.758216070037127	66168	0.889235912550037	202.15	0.852667501411701	416.76	-641.6	-1.742	-0.492199999999997	tkv	3tkv6.csv	3
1744	70	0.684695421001971	59752	0.812607222979809	184.73	0.842597366461254	411.838	-639.2	-2.227	0.6358	tkv	3tkv6.csv	3
1745	80	0.611449786863455	53360	0.714643909734747	162.46	0.855605476582128	418.196	-868.4	-2.2388	-1.2096	tkv	3tkv6.csv	3
1746	90	0.511940230095797	44676	0.616161527295122	140.072	0.830857741441818	406.1	-416.4	-1.8232	1.725	tkv	3tkv6.csv	3
1747	100	0.464225145528716	40512	0.535960937843663	121.84	0.866150270473759	423.35	-334	-0.5236	-1.7454	tkv	3tkv6.csv	3
1748	110	0.425952239079617	37172	0.512928342057801	116.604	0.83044036892457	405.896	-610.4	-1.8246	-0.372000000000003	tkv	3tkv6.csv	3
1749	120	0.356006783700784	31068	0.432666168125632	98.358	0.822829458315943	402.176	-448.4	-1.158	-1.2128	tkv	3tkv6.csv	3
1750	130	0.304624833845167	26584	0.381727004794792	86.778	0.798016252976848	390.048	-567.2	-1.583	-1.476	tkv	3tkv6.csv	3
1751	140	0.239629646605858	20912	0.312092552676725	70.948	0.767818123787778	375.288	-64	-0.161	-0.304200000000003	tkv	3tkv6.csv	3
1752	150	0.232295916028785	20272	0.305010337394976	69.338	0.761594363015885	372.246	NA	NA	NA	tkv	3tkv6.csv	3
1753	0	0.974487112046291	74100	0.951633427903872	182.47	1	517.058	194	0.9274	-1.2128	tkv	3tkv8.csv	3
1754	10	1	76040	1	191.744	0.976544217476569	504.93	-132.4	-0.766800000000001	1.1872	tkv	3tkv8.csv	3
1755	20	0.982588111520252	74716	0.960009178905207	184.076	0.99950489113407	516.802	-531.2	-0.691399999999999	-1.8004	tkv	3tkv8.csv	3
1756	30	0.91273014203051	69404	0.923950684245661	177.162	0.964684812922341	498.798	-717.2	-1.2906	-1.6404	tkv	3tkv8.csv	3
1757	40	0.818411362440821	62232	0.856642189586115	164.256	0.932959165122675	482.394	52	0.347800000000001	-0.605200000000002	tkv	3tkv8.csv	3
1758	50	0.825249868490268	62752	0.874780957943925	167.734	0.92125448208905	476.342	-501.2	-1.4024	0.193799999999999	tkv	3tkv8.csv	3
1759	60	0.75933719095213	57740	0.801641772363151	153.71	0.92500261092566	478.28	-1058.4	-2.5458	-1.013	tkv	3tkv8.csv	3
1760	70	0.620147290899527	47156	0.668870994659546	128.252	0.905410998379292	468.15	-748.4	-1.787	-1.0542	tkv	3tkv8.csv	3
1761	80	0.521725407680168	39672	0.575673815086782	110.382	0.885022570001818	457.608	-112.8	-1.0384	3.3164	tkv	3tkv8.csv	3
1762	90	0.506891109942136	38544	0.521518274365821	99.998	0.949162376367835	490.772	-131.6	-0.750200000000001	2.16780000000001	tkv	3tkv8.csv	3
1763	100	0.489584429247764	37228	0.482393190921228	92.496	0.991088040413261	512.45	-1041.2	-1.3972	-7.7638	tkv	3tkv8.csv	3
1764	110	0.352656496580747	26816	0.409525200267023	78.524	0.840934672705963	434.812	NA	NA	NA	tkv	3tkv8.csv	3
1765	0	1	92536	0.970477781970424	216.04	1	545.366	-414.4	-0.464599999999999	-1.2976	tkv	3tkv9.csv	3
1766	10	0.955217428892539	88392	0.949607388640325	211.394	0.976206804237888	532.39	-174.8	0.0157999999999987	-1.092	tkv	3tkv9.csv	3
1767	20	0.936327483357828	86644	0.950317143729898	211.552	0.9561835537969	521.47	174	1.106	-1.5956	tkv	3tkv9.csv	3
1768	30	0.955130976052563	88384	1	222.612	0.926926137676349	505.514	-994	-1.5494	-2.3288	tkv	3tkv9.csv	3
1769	40	0.84771332238264	78444	0.930399080013656	207.118	0.88422453911685	482.226	0.8	0.5898	-1.3302	tkv	3tkv9.csv	3
1770	50	0.847799775222616	78452	0.956893608610497	213.016	0.859833579651097	468.924	-145.2	0.075800000000001	-1.0312	tkv	3tkv9.csv	3
1771	60	0.83210858476701	77000	0.960298636192119	213.774	0.840925176853709	458.612	-145.6	0.376400000000001	-1.6456	tkv	3tkv9.csv	3
1772	70	0.816374167891415	75544	0.977206978958906	217.538	0.810750945236777	442.156	-434.4	-0.967400000000001	-0.603199999999998	tkv	3tkv9.csv	3
1773	80	0.769430275784559	71200	0.933750202145437	207.864	0.799690483088421	436.124	-316	-0.847800000000001	-0.163400000000001	tkv	3tkv9.csv	3
1774	90	0.735281403994121	68040	0.895666001832785	199.386	0.796694330046244	434.49	-725.2	-1.3866	-1.7296	tkv	3tkv9.csv	3
1775	100	0.656911904556065	60788	0.833378254541534	185.52	0.76497984839539	417.194	-470	-1.3292	-0.255000000000001	tkv	3tkv9.csv	3
1776	110	0.606120861070286	56088	0.77366898460101	172.228	0.76030408936384	414.644	-202.4	-0.587	-0.0858000000000004	tkv	3tkv9.csv	3
1777	120	0.584248292556411	54064	0.747300235387131	166.358	0.758730833972048	413.786	-698	-2.6668	1.537	tkv	3tkv9.csv	3
1778	130	0.508818189677531	47084	0.627504357357195	139.69	0.786913742330838	429.156	-1201.6	-3.2578	-1.23	tkv	3tkv9.csv	3
1779	140	0.37896602403389	35068	0.481160045280578	107.112	0.764360081119835	416.856	-435.6	-1.3324	0.00860000000000127	tkv	3tkv9.csv	3
1780	150	0.33189245266707	30712	0.421307027473811	93.788	0.764517773385213	416.942	NA	NA	NA	tkv	3tkv9.csv	3
