# Supplementary material for: Automorphy as a self-organizing DPP-dependent process that translates patterns into mechanical programs during Drosophila embryogenesis
Source: Sci Adv. 2025 Jun 27;11(26):eadv0311. doi: 10.1126/sciadv.adv0311 (PMC12204166; doi:10.1126/sciadv.adv0311)
Supplement: Supplementary file 4 — Codes S1 and S2 [file sciadv.adv0311_codes_s1_and_s2.zip]

Archive with 2 entries (2 files):
- adv0311_code_s2.ipynb
- adv0311_code_s1.R
