# Supplementary material for: Automorphy as a self-organizing DPP-dependent process that translates patterns into mechanical programs during Drosophila embryogenesis
Source: Sci Adv. 2025 Jun 27;11(26):eadv0311. doi: 10.1126/sciadv.adv0311 (PMC12204166; doi:10.1126/sciadv.adv0311)
Supplement: Supplementary file 4 — Codes S1 and S2 [file sciadv.adv0311_codes_s1_and_s2.zip › adv0311_code_s2.ipynb]

# %% [code]
import numpy as np
import pandas as pd
import matplotlib.pyplot as plt
import seaborn as sns
from scipy.optimize import curve_fit

# Define the model function (without offset) to fit:
# y(t) = A*(1 - exp(-t/B))
def exp_model_no_offset(t, A, B):
    return A * (1 - np.exp(-t / B))

# Read the Excel file (adjust the file path as needed)

df = pd.read_csv(r"S3_expo_tot.csv",sep= ",")

# Prepare lists to store fitted parameters per embryo
embryo_ids = []
genotypes = []
A_vals = []
B_vals = []

# Create a figure to hold individual embryo fits (one plot per embryo)
# You can either plot each separately or create a multi-panel figure.
# Here we will plot each embryo's fit in its own figure.
# Alternatively, you can loop and save figures to files.

# Group the data by embryo
for emb, group in df.groupby("emb"):
    # Sort by time (if not already sorted)
    group = group.sort_values(by="Time")
    
    # Extract time and signal (Length)
    t_data = group["Time"].values
    signal = group["Length"].values
    
    # Remove the offset by subtracting the first value (assumed to be y(t=0))
    y0_est = signal[0]
    signal_adj = signal - y0_est
    
    # Initial guess for A and B:
    # A: difference between max adjusted signal and 0,
    # B: an arbitrary guess (e.g., 1.0)
    p0 = [np.max(signal_adj), 1.0]
    
    try:
        popt, pcov = curve_fit(exp_model_no_offset, t_data, signal_adj, p0=p0)
    except RuntimeError:
        print(f"Fit did not converge for embryo {emb}")
        continue

    A_fit, B_fit = popt

    # Save the fitted parameters and genotype (assume genotype is constant per embryo)
    embryo_ids.append(emb)
    genotypes.append(group["geno"].iloc[0])
    A_vals.append(A_fit)
    B_vals.append(B_fit)

    # Plot raw adjusted data and fitted curve for this embryo
    plt.figure(figsize=(6, 4))
    plt.scatter(t_data, signal_adj, s=20, color='red', label='Data (offset adjusted)')
    t_fit = np.linspace(t_data.min(), t_data.max(), 200)
    plt.plot(t_fit, exp_model_no_offset(t_fit, A_fit, B_fit), color='blue', lw=2, label='Fit')
    plt.xlabel("Time")
    plt.ylabel("Signal - y₀")
    plt.title(f"Embryo {emb} (geno: {group['geno'].iloc[0]})\nFit: A={A_fit:.2f}, B={B_fit:.2f}")
    plt.legend()
    plt.tight_layout()
    plt.show()
    # Optionally, save the figure:
    # plt.savefig(f"embryo_{emb}_fit.png")
    # plt.close()

# Create a DataFrame with the fitted parameters for further analysis
fit_results = pd.DataFrame({
    "emb": embryo_ids,
    "geno": genotypes,
    "A": A_vals,
    "B": B_vals
})

print("Fitting results:")
print(fit_results)
