# Supplementary material for: Automorphy as a self-organizing DPP-dependent process that translates patterns into mechanical programs during Drosophila embryogenesis
Source: Sci Adv. 2025 Jun 27;11(26):eadv0311. doi: 10.1126/sciadv.adv0311 (PMC12204166; doi:10.1126/sciadv.adv0311)
Supplement: Supplementary file 4 — Codes S1 and S2 [file sciadv.adv0311_codes_s1_and_s2.zip › adv0311_code_s1.R]

library(ggplot2)
library(plyr)
library(readr)
library(dplyr)
library("gdata")
library(nplr)
library(FSA)
setwd(dir = "C:/Users/Baptiste/Desktop/data_paper/code")

#Fig1B

daddata=read.csv("S1_dad_quantif.csv")
p=ggplot(data=daddata, aes(x=Distance_.pixels., y=Gray_Value-100, colour= geno))+geom_point()+theme_bw()+ylab("Dad intensity (A.U.)")+xlab("Distance to leading edge (µm)")
p+theme(legend.text=element_text(size=13), axis.title=element_text(size=14,face="bold"),axis.text=element_text(size=13),legend.title =element_text(size=13))+scale_color_manual( values=c("#3399FF","#33FF33","#FF0000"), name="Genotype",breaks=c( "Control","jra","tkv"),labels=c("Control","jra","tkv"))

#Fig2 B
quantitension=read.csv("S2_quantitensionstot.csv")
wilcox.test(data=quantitension,recoil_um_s~geno)
t=ggplot(data=quantitension,aes(x=geno, y=recoil_um_s, colour=geno))+ geom_violin(trim=FALSE)+ geom_dotplot(binaxis='y', stackdir='center', dotsize=20,binwidth=0.004)+theme_bw()+ theme (legend.position="none")+theme(axis.text.x = element_text(angle = 45,hjust = 1))
t+scale_color_manual( values=c("#FF0000","#3399FF"), name="Genotype",breaks=c("tkv. shg::GFP/ tkv. shg::GFP",  "shg::GFP/shg::GFP"),labels=c("tkv shg::GFP/tkv shg::GFP","shg::GFP/shg::GFP"))+xlab(NULL)+ylab("Initial recoil (µm/s)")+theme(legend.text=element_text(size=13), axis.title=element_text(size=14,face="bold"),axis.text=element_text(size=13),legend.title =element_text(size=13),axis.text.x=element_blank())+ theme(legend.position = "none")

params_expo=read.csv("S4_expo_params.csv", sep=",")
t=ggplot(data=params_expo,aes(x=geno, y=A, colour=geno))+ geom_violin(trim=FALSE)+ geom_dotplot(binaxis='y', stackdir='center', dotsize=1,binwidth=1)+theme_bw()+ theme (legend.position="none")+theme(axis.text.x = element_text(angle = 45,hjust = 1))
t+scale_color_manual( values=c("#FF0000","#3399FF"), name="Genotype",breaks=c("tkv",  "ctrl"),labels=c("tkv shg::GFP/tkv shg::GFP","shg::GFP/shg::GFP"))+xlab(NULL)+ylab("Fitted total recoil (µm)")+theme(legend.text=element_text(size=13), axis.title=element_text(size=14,face="bold"),axis.text=element_text(size=13),legend.title =element_text(size=13),axis.text.x=element_blank())+ theme(legend.position = "none")
wilcox.test(data=params_expo,A~geno)
t=ggplot(data=params_expo,aes(x=geno, y=B, colour=geno))+ geom_violin(trim=FALSE)+ geom_dotplot(binaxis='y', stackdir='center', dotsize=1,binwidth=1)+theme_bw()+ theme (legend.position="none")+theme(axis.text.x = element_text(angle = 45,hjust = 1))
t+scale_color_manual( values=c("#FF0000","#3399FF"), name="Genotype",breaks=c("tkv",  "ctrl"),labels=c("tkv shg::GFP/tkv shg::GFP","shg::GFP/shg::GFP"))+xlab(NULL)+ylab("Fitted characteristic time (s)")+theme(legend.text=element_text(size=13), axis.title=element_text(size=14,face="bold"),axis.text=element_text(size=13),legend.title =element_text(size=13),axis.text.x=element_blank())+ theme(legend.position = "none")
wilcox.test(data=params_expo,B~geno)


#Fig2D
cor.test(quantitension[quantitension$geno=="tkv. shg::GFP/ tkv. shg::GFP",]$elong_cells,quantitension[quantitension$geno=="tkv. shg::GFP/ tkv. shg::GFP",]$recoil_um_s)
cor.test(quantitension[quantitension$geno=="shg::GFP/shg::GFP",]$elong_cells,quantitension[quantitension$geno=="shg::GFP/shg::GFP",]$recoil_um_s)
r=ggplot(data=quantitension,aes(x=recoil_um_s, y=elong_cells,colour=geno)) +geom_smooth(aes(color=geno), method = "lm", se=FALSE) +geom_point(aes(color=geno))+theme_bw()+ theme (legend.position="none")
r+scale_color_manual( values=c("#FF0000","#3399FF"), name="Genotype",breaks=c("tkv. shg::GFP/ tkv. shg::GFP",  "shg::GFP/shg::GFP"),labels=c("tkv shg::GFP/tkv shg::GFP","shg::GFP/shg::GFP"))+xlab("Initial recoil (µm/s)")+ylab("Mean cell elongation ratio")+theme(legend.text=element_text(size=13), axis.title=element_text(size=14,face="bold"),axis.text=element_text(size=13),legend.title =element_text(size=13))

#Fig2F-G

datatot=read.csv("S5_data_amnioserosa.csv")
datatot$group=paste(datatot$batch,datatot$geno)


datatot$ID=paste(datatot$group,datatot$Source)


#logistic models
genotypes <- split(datatot, datatot$ID)


modelsMinornorm=lapply(genotypes, function(tmp){nplr(tmp$Time,tmp$Minornorm, useLog = FALSE, npars = 5)})
modelsAreanorm=lapply(genotypes, function(tmp){nplr(tmp$Time,tmp$Areanorm, useLog = FALSE, npars = 5)})
modelsMajornorm=lapply(genotypes, function(tmp){nplr(tmp$Time,tmp$Majornorm, useLog = FALSE, npars = 5)})


fitmodels=data.frame()
vmaxs=data.frame()
for (i in 1:length(modelsMinornorm)){
  
  databoucle=data.frame("Time"=modelsMinornorm[[i]]@xCurve, "Minor"=modelsMinornorm[[i]]@yCurve,
                        "Major"= modelsMajornorm[[i]]@yCurve,
                        "Area"=modelsAreanorm[[i]]@yCurve, "ID"=names(modelsMinornorm[i]))
  
  databoucle$MinorSpeed=append(diff(databoucle$Minor)/diff(databoucle$Time),NA)
  databoucle$MajorSpeed=append(diff(databoucle$Major)/diff(databoucle$Time),NA)
  databoucle$AreaSpeed=append(diff(databoucle$Area)/diff(databoucle$Time),NA)
  databoucle$Batch=strsplit(as.character(databoucle$ID),"\\s+")[[1]][1]
  databoucle$geno=strsplit(as.character(databoucle$ID),"\\s+")[[1]][2]
  vmaxboucle=data.frame("Area"=-min(databoucle$AreaSpeed, na.rm = TRUE),"Minor"=-min(databoucle$MinorSpeed, na.rm=TRUE),"Major"=-min(databoucle$MajorSpeed,na.rm = TRUE))
  
  vmaxboucle$Area=ifelse(modelsAreanorm[[i]]@goodness[["gof"]]>=0.9,vmaxboucle$Area,NA)
  vmaxboucle$Minor=ifelse(modelsMinornorm[[i]]@goodness[["gof"]]>=0.9,vmaxboucle$Minor,NA)
  vmaxboucle$Major=ifelse(modelsMajornorm[[i]]@goodness[["gof"]]>=0.9,vmaxboucle$Major,NA)
  print(modelsMajornorm[[i]]@goodness[["gof"]])
  
  
  vmaxboucle$Batch=strsplit(as.character(databoucle$ID),"\\s+")[[1]][1]
  vmaxboucle$geno=strsplit(as.character(databoucle$ID),"\\s+")[[1]][2]
  fitmodels=rbind(fitmodels,databoucle)
  vmaxs=rbind(vmaxs,vmaxboucle)
  
  
}

vmaxs$geno <- factor(vmaxs$geno,
                     levels = c('wt','tkv/+',"tkv"),ordered = TRUE)


p=ggplot(data=datatot,aes(x=Time, y=Areanorm,colour=geno)) +geom_smooth(aes(color=geno), se=FALSE) +stat_smooth(geom="line", aes(color=geno, group=Source), alpha=0.3)+geom_point(aes(color=geno), alpha=0.3)+theme_bw()+ theme (legend.position="none")
p+scale_color_manual( values=c("#3399FF","#33FF33","#FF0000"), name="Genotype",breaks=c( "wt","tkv/+","tkv"),labels=c("shg::GFP/shg::GFP","tkv shg::GFP/Cyo","tkv shg::GFP/tkv shg::GFP"))+xlab("Time (min)")+ylab("Proportion of the maximal Area")+theme(legend.text=element_text(size=13), axis.title=element_text(size=14,face="bold"),axis.text=element_text(size=13),legend.title =element_text(size=13))

p=ggplot(data=datatot,aes(x=Time, y=Minornorm,colour=geno)) +geom_smooth(aes(color=geno), se=FALSE) +stat_smooth(geom="line", aes(color=geno, group=Source), alpha=0.3)+geom_point(aes(color=geno), alpha=0.3)+theme_bw()+ theme (legend.position="none")
p+scale_color_manual( values=c("#3399FF","#33FF33","#FF0000"), name="Genotype",breaks=c( "wt","tkv/+","tkv"),labels=c("shg::GFP/shg::GFP","tkv shg::GFP/Cyo","tkv shg::GFP/tkv shg::GFP"))+xlab("Time (min)")+ylab("Proportion of the maximal dorso-ventral width")+theme(legend.text=element_text(size=13), axis.title=element_text(size=14,face="bold"),axis.text=element_text(size=13),legend.title =element_text(size=13))

p=ggplot(data=vmaxs,aes(x=geno, y=Area, colour=geno)) + geom_violin(trim=FALSE)+ geom_dotplot(binaxis='y', stackdir='center', dotsize=1,binwidth=0.0002)+theme_bw()
p+scale_color_manual( values=c("#3399FF","#33FF33","#FF0000"), name="Genotype",breaks=c( "wt","tkv/+","tkv"),labels=c("shg::GFP/shg::GFP","tkv shg::GFP/Cyo","tkv shg::GFP/tkv shg::GFP"))+xlab(NULL)+ylab("Maximum Closure Speed \n (Proportion of total area)")+theme(legend.text=element_text(size=13), axis.title=element_text(size=14,face="bold"),axis.text=element_text(size=13),legend.title =element_text(size=13))+ scale_x_discrete(breaks=c("wt","tkv/+","tkv"),labels=c("shg::GFP/shg::GFP","tkv shg::GFP/Cyo","tkv shg::GFP/tkv shg::GFP"))+theme(axis.text.x = element_text(angle = 45,hjust = 1))+ theme(legend.position = "none")
lmarea=lm(vmaxs$Area~vmaxs$geno)
summary(lmarea)
anovaarea=aov(lmarea)
TukeyHSD(anovaarea)

p=ggplot(data=vmaxs,aes(x=geno, y=Minor, colour=geno)) + geom_violin(trim=FALSE)+ geom_dotplot(binaxis='y', stackdir='center', dotsize=1,binwidth=0.0002)+theme_bw()
p+scale_color_manual( values=c("#3399FF","#33FF33","#FF0000"), name="Genotype",breaks=c( "wt","tkv/+","tkv"),labels=c("shg::GFP/shg::GFP","tkv shg::GFP/Cyo","tkv shg::GFP/tkv shg::GFP"))+xlab(NULL)+ylab("Maximum Closure Speed \n (proportion of the dorso-ventral width)")+theme(legend.text=element_text(size=13), axis.title=element_text(size=14,face="bold"),axis.text=element_text(size=13),legend.title =element_text(size=13))+ scale_x_discrete(breaks=c("wt","tkv/+","tkv"),labels=c("shg::GFP/shg::GFP","tkv shg::GFP/Cyo","tkv shg::GFP/tkv shg::GFP"))+theme(axis.text.x = element_text(angle = 45,hjust = 1))+ theme(legend.position = "none")
lmminor=lm(vmaxs$Minor~vmaxs$geno)
anovaminor=aov(lmminor)
TukeyHSD(anovaminor)


#Fig3A

data= read.csv("S6_quantif_segment.csv", sep=",")

data$time=(data$time - 1)*11
data$Xn1=data$Xn1*0.28
data$Xle=data$Xle*0.28
data$Yn1=data$Yn1*0.28
data$Yle=data$Yle*0.28
data$Zn1=data$Zn1*2
data$Zle=data$Zle*2


data$stretchtot=(((data$Xn1-data$Xle)^2)+ ((data$Yn1-data$Yle)^2) +((data$Zn1-data$Zle)^2))^(1/2)
data$geno <- factor(data$geno,
                    levels = c("ctrl","tkv"),ordered = TRUE)

r=ggplot(data=data,aes(x=time, y=stretchtot,colour=geno)) +geom_smooth(aes(color=geno), method = "lm", se=FALSE) +stat_smooth(geom="line", aes(color=geno, group=embryo), alpha=0.3)+geom_point(aes(color=geno), alpha=0.3)+theme_bw()+ theme (legend.position="none")
r+scale_color_manual( values=c("#FF0000","#3399FF"), name="Genotype",breaks=c("tkv",  "ctrl"),labels=c("tkv shg::GFP/tkv shg::GFP","shg::GFP/shg::GFP"))+xlab("Time (min)")+ylab("Dorsal epidermis length in �m \n (First abdominal segment)")+theme(legend.text=element_text(size=13), axis.title=element_text(size=14,face="bold"),axis.text=element_text(size=13),legend.title =element_text(size=13))

allongementmax=data %>% group_by(embryo)%>% slice_max(time)
allongementmax=subset(allongementmax,select=c("stretchtot","embryo","geno","time"))
allongementmin=data %>% group_by(embryo)%>% slice_min(time)
allongementmin=subset(allongementmin,select=c("stretchtot","embryo","geno","time"))

data_allongement_tot=merge(allongementmin,allongementmax,by=c("embryo","geno"))

model=lm(data = data, stretchtot~embryo:time+embryo-1)
data_allongement_tot$vitesse= model$coefficients[17:32]
wilcox.test(data_allongement_tot$vitesse~data_allongement_tot$geno)
summary(lm(data_allongement_tot$vitesse~data_allongement_tot$geno-1))


u=ggplot(data=data_allongement_tot,aes(x=geno, y=vitesse,colour=geno)) + geom_violin(trim=FALSE, adjust=1)+ geom_dotplot(binaxis='y', stackdir='center', dotsize=1,binwidth=0.01)+theme_bw()+geom_hline(yintercept=0)
u+scale_color_manual( values=c("#3399FF","#FF0000"), name="Genotype",breaks=c("ctrl","tkv"))+xlab("Genotype")+ylab("Elongation speed in �m/s")+theme(legend.text=element_text(size=13), axis.title=element_text(size=14,face="bold"),axis.text=element_text(size=13),legend.title =element_text(size=13),axis.text.x=element_blank())+theme(legend.position = "None")

#Fig3E

data <- read.csv("S7_recoil_time.csv", sep=",")
data$realtime=(data$last-data$first)*data$t


r=ggplot(data=data,aes(x=geno, y=realtime, colour=geno)) +geom_violin(trim = FALSE)+ geom_dotplot(binaxis='y', stackdir='center', dotsize=1,binwidth=10)+theme_bw()
r+scale_color_manual(values=c("#3399FF","#FF0000"), name="Genotype",breaks=c("control","tkv"))+ylab("Retraction time (s)")+theme(legend.text=element_text(size=13), axis.title=element_text(size=14,face="bold"),axis.text=element_text(size=13),legend.title =element_text(size=13),axis.text.x=element_blank())+theme(legend.position = "None")+xlab("")
wilcox.test(data$realtime~data$geno)

mean(data$realtime)


#Fig3FGHI


datafin <- read.csv("S8_cell_recoil.csv")
datafin$retract=datafin$Majori-datafin$MajorF
datafin$elongi=datafin$Majori/datafin$Minori
datafin$elongf=datafin$MajorF/datafin$Minori


p=ggplot(data=datafin, aes(x=elongi, y=elongf, colour= geno)) +geom_point()+geom_smooth(method = "lm", se=FALSE)+theme_bw()
p+scale_color_manual(values=c("#3399FF","#FF0000"), name="Genotype",breaks=c("ctrl","tkv"))+ylab("Individual cell elongation after ablation")+xlab("Individual cell elongation before ablation")+theme(legend.text=element_text(size=13), axis.title=element_text(size=14,face="bold"),axis.text=element_text(size=13),legend.title =element_text(size=13))+theme(legend.position = "None")

cor.test(x=datafin[datafin$geno=="ctrl",]$elongi,y=datafin[datafin$geno=="ctrl",]$elongf, method="pearson" )
cor.test(x=datafin[datafin$geno=="tkv",]$elongi,y=datafin[datafin$geno=="tkv",]$elongf , method="pearson")
elongmodel=lm(formula=elongf~geno+elongi+geno:elongi, data=datafin)
summary(elongmodel)
anova(elongmodel)


p=ggplot(data=datafin, aes(x=Majori, y=retract, colour=geno)) +geom_point()+geom_smooth(method = "lm", se=FALSE)+theme_bw()
p+scale_color_manual(values=c("#3399FF","#FF0000"), name="Genotype",breaks=c("ctrl","tkv"))+ylab("Individual cell recoil (µm)")+xlab("Individual cell length before ablation")+theme(legend.text=element_text(size=13), axis.title=element_text(size=14,face="bold"),axis.text=element_text(size=13),legend.title =element_text(size=13))+theme(legend.position = "None")
cor.test(x=datafin[datafin$geno=="ctrl",]$Majori,y=datafin[datafin$geno=="ctrl",]$retract, method="pearson" )
cor.test(x=datafin[datafin$geno=="tkv",]$Majori,y=datafin[datafin$geno=="tkv",]$retract , method="pearson")
lmrecoil=lm(data=datafin,retract~Majori*geno )
summary(lmrecoil)
anova(lmrecoil)

p=ggplot(data=datafin, aes(x=Majori, y=MajorF, colour=geno)) +geom_point()+geom_smooth(method = "lm",se=FALSE)+theme_bw()
p+scale_color_manual(values=c("#3399FF","#FF0000"), name="Genotype",breaks=c("ctrl","tkv"))+ylab("Resting length (µm)")+xlab("Individual cell length before ablation")+theme(legend.text=element_text(size=13), axis.title=element_text(size=14,face="bold"),axis.text=element_text(size=13),legend.title =element_text(size=13))+theme(legend.position = "None")
cor.test(x=datafin[datafin$geno=="ctrl",]$Majori,y=datafin[datafin$geno=="ctrl",]$MajorF, method="pearson" )
cor.test(x=datafin[datafin$geno=="tkv",]$Majori,y=datafin[datafin$geno=="tkv",]$MajorF , method="pearson")
lmresting=lm(data=datafin,MajorF~Majori*geno )
anova(lmresting)


p=ggplot(data=datafin, aes(x=Majori, y=retract/Majori, colour=geno)) +geom_point()+geom_smooth(method = "lm",se=FALSE, aes(color=geno))+theme_bw()
p+scale_color_manual(values=c("#3399FF","#FF0000"), name="Genotype",breaks=c("ctrl","tkv"))+ylab("Recoil over initial length")+xlab("Individual cell length before ablation")+theme(legend.text=element_text(size=13), axis.title=element_text(size=14,face="bold"),axis.text=element_text(size=13),legend.title =element_text(size=13))+theme(legend.position = "None")


#Fig3J
# Load the necessary library

# Define the function L(t) with tunable parameters
L_t <- function(t, n_0, l_0, sigma, k, tau, p) {
  # Calculate the first term
  first_term <- n_0 * (l_0 + (sigma / k) * (1 - exp(-t / tau)))
  
  # Calculate the summation term
  sum_term <- 0
  num_terms <- floor(t / p) # number of terms in the sum
  if (num_terms > 0) {
    for (i in 1:num_terms) {
      sum_term <- sum_term + (l_0 + (sigma / k) * (1 - exp(-(t - i * p) / tau)))
    }
  }
  
  # Return the full L(t)
  return(first_term + sum_term)
}

# Generate a sequence of t values
t_vals <- seq(0, 200, by = 0.1) # adjust the range and step size as needed

# Define the parameters (you can change these to tune the function)
n_0 <- 2000
l_0 <- 0.01
sigma <- 1
k <- 100
tau <- 3
p <- 0.08

# Calculate L(t) for each t value
L_vals <- sapply(t_vals, L_t, n_0 = n_0, l_0 = l_0, sigma = sigma, k = k, tau = tau, p = p)

# Create a data frame for plotting
data <- data.frame(t = t_vals, L = L_vals)

# Plot using ggplot2
ggplot(data, aes(x = t, y = L)) +
  geom_line(color = "blue") +
  labs(title = "Plot of L(t) Function",
       x = "t",
       y = "L(t)") +
  theme_minimal()

#Fig3K

data <- read.csv("S9_quantif_elong_gbr_dc.csv")


data$Length=data$Length*0.56
data$emb=as.character(data$emb)
data$i=paste(data$emb,data$pos)
p=ggplot(data=data, aes(x=time, y=Length, colour=geno))+stat_smooth(geom = "line", aes(color=geno, group=i))+geom_point()+geom_vline(xintercept = 0)+theme_bw()
p+scale_color_manual( values=c("#FF0000","#3399FF"), name="Genotype",breaks=c("tkv",  "ctrl"),labels=c("tkv shg::GFP/tkv shg::GFP","shg::GFP/shg::GFP"))+xlab("Time to the beginning of DC in minutes" )+ylab("Segmentlength in �m")+theme(legend.text=element_text(size=13), axis.title=element_text(size=14,face="bold"),axis.text=element_text(size=13),legend.title =element_text(size=13))+ theme(legend.position = "none")

#Fig4D

Resultspnr <- read.csv("S10_Results_cells_pnr.csv")
Resultspnr$geno="pnr rescue"
Resultsprd <- read.csv("S11_Resultsprd.csv")
Resultsprd$geno="prd rescue"
morphdata=rbind(Resultspnr,Resultsprd)


morphdata$Slice=as.character(morphdata$Slice)
morphdata$emb=paste(morphdata$geno,morphdata$Slice)

r=ggplot(data=morphdata,aes(x=Minor, y=Major,colour=geno))  +geom_point(aes(fill=geno))+theme_bw()+ theme (legend.position="none")
r+scale_color_manual( values=c("#FF00FF","#FFA500"), name="Rescue",breaks=c("pnr rescue",  "prd rescue"),labels=c("pnr rescue", "prd rescue"))+xlab("Cell Width (�m)")+ylab("Cell Length (�m)")+theme(legend.text=element_text(size=13), axis.title=element_text(size=14,face="bold"),axis.text=element_text(size=13),legend.title =element_text(size=13))

#Figsup

#Evisceration characteristics quantification 
quantiffusionintra_rippingintra <- read.csv("S12_quantiffusionintra_rippingintra.csv", sep=",")
data=quantiffusionintra_rippingintra
p=ggplot(data=data, aes(x=geno, y=contra, colour=geno))+geom_violin(trim = FALSE)+geom_dotplot(binaxis = "y",stackdir = "center")+theme_bw()
p+scale_color_manual(values=c("#FFFF00","#00FF00","#FF0000","#0B0000"), name="Genotype", breaks = c("ctrl","pnrbskdn","tkv","tkv pnrbskdn"), labels=c("Control", "Pnr>BskDN","tkv", "tkv + Pnr>BskDN"))+ylab("Number of contra-lateral fusion events")+xlab("")+theme(legend.text=element_text(size=13), axis.title=element_text(size=14,face="bold"),axis.text=element_text(size=13),legend.title =element_text(size=13),axis.text.x=element_blank())
p
kruskal.test(data=data, contra~geno)
dunnTest(contra~geno, data = data, method = "bonferroni")
q=ggplot(data=data, aes(x=geno, y=rupture_intra_LE, colour=geno))+geom_violin(trim = FALSE)+geom_dotplot(binaxis = "y",stackdir = "center")+theme_bw()
q+scale_color_manual(values=c("#FFFF00","#00FF00","#FF0000","#0B0000"), name="Genotype", breaks = c("ctrl","pnrbskdn","tkv","tkv pnrbskdn"), labels=c("Control", "Pnr>BskDN","tkv", "tkv + Pnr>BskDN"))+ylab("Number of ripping events in the middle segments ")+xlab("")+theme(legend.text=element_text(size=13), axis.title=element_text(size=14,face="bold"),axis.text=element_text(size=13),legend.title =element_text(size=13),axis.text.x=element_blank())
q


#Control, tkv and Jra cell elongation
quantifcells <- read.csv("S13_quantifcells_ctrl_tkv_jra.csv", sep=",")
p=ggplot(data=quantifcells, aes(x=geno, y=a_r, colour=geno))+geom_violin(trim = FALSE)+geom_dotplot(binaxis = "y",stackdir = "center")+theme_bw()
p+scale_color_manual(values=c("#FFFF00","#00FF00","#FF0000"), name="Genotype", breaks = c("ctrl","jra","tkv"), labels=c("Control", "jra","tkv"))+ylab("Cells elongation")+xlab("")+theme(legend.text=element_text(size=13), axis.title=element_text(size=25,face="bold"),axis.text=element_text(size=20),legend.title =element_text(size=13),axis.text.x=element_blank())


lma_r=lm(quantifcells$a_r~quantifcells$geno)
summary(lma_r)
anovaa_r=aov(lma_r)
TukeyHSD(anovaa_r)


#Analyse delay rescue twist
library(dplyr)
datatot=read.csv("S5_data_amnioserosa.csv")
datatkv=datatot[datatot$geno=="tkv",]
#find max value by team and position
a=datatkv %>%
  group_by(Source) %>%
  summarise(max = max(Time, na.rm=TRUE))
delay=a[ , c("max")] 
delay$geno="tkv"
quantif.delay.a1.rescue.twist=read.csv("S14_quantif_delay_a1_rescue_twist.csv", sep=";")
quantif.delay.a1.rescue.twist$geno="rescue"
delay$time=delay$max
delaytot=bind_rows(delay,quantif.delay.a1.rescue.twist)
delaytot$geno=factor(delaytot$geno,levels=c("tkv","rescue"))
p=ggplot(data=delaytot,aes(x=geno, y=time, colour=geno)) + geom_violin(trim=FALSE)+ geom_dotplot(binaxis='y', stackdir='center', dotsize=4,binwidth=1)+theme_bw()
p+scale_color_manual( values=c("#00FF00","#FF0000"), name="Genotype",breaks=c("rescue","tkv"),labels=c("tkv","Rescue"))+xlab(NULL)+ylab("Evisceration starting time from \n DC onset in minutes")+theme(legend.text=element_text(size=13), axis.title=element_text(size=20,face="bold"),axis.text=element_text(size=13),legend.title =element_text(size=13))+ theme(legend.position = "none")+theme(axis.text.x=element_blank())
compdelay=wilcox.test(delaytot$time~delaytot$geno)
compdelay

data= read.csv("S6_quantif_segment.csv", sep=",")

data$time=(data$time - 1)*11
data$Xn1=data$Xn1*0.28
data$Xle=data$Xle*0.28
data$Yn1=data$Yn1*0.28
data$Yle=data$Yle*0.28
data$Zn1=data$Zn1*2
data$Zle=data$Zle*2


data$stretchtot=(((data$Xn1-data$Xle)^2)+ ((data$Yn1-data$Yle)^2))^(1/2)

allongementmax=data %>% group_by(embryo)%>% slice_max(time)
allongementmax=subset(allongementmax,select=c("stretchtot","embryo","geno"))
quantif.delay.a1.rescue.twist$embryo=paste(quantif.delay.a1.rescue.twist$n,quantif.delay.a1.rescue.twist$batch)
allongementquantifrescu=subset(quantif.delay.a1.rescue.twist,select=c("a1","embryo","geno"))
colnames(allongementquantifrescu) <- colnames(allongementmax)
compallongement=bind_rows(allongementquantifrescu,allongementmax)
compallongement$geno=factor(compallongement$geno, levels = c("ctrl", "tkv", "rescue"))
p=ggplot(data=compallongement,aes(x=geno, y=stretchtot, colour=geno)) + geom_violin(trim=FALSE)+ geom_dotplot(binaxis='y', stackdir='center', dotsize=1,binwidth=1)+theme_bw()
p+scale_color_manual( values=c("#00FF00","#FF0000","#3399FF"), name="Genotype",breaks=c("rescue","tkv","ctrl"),labels=c("tkv","Rescue", "Control"))+xlab(NULL)+ylab("2D maximal first abdominal segment elongation")+theme(legend.text=element_text(size=13), axis.title=element_text(size=20,face="bold"),axis.text=element_text(size=13),legend.title =element_text(size=13))+ theme(legend.position = "none")+theme(axis.text.x=element_blank())
lmallongement=lm(compallongement$stretchtot~compallongement$geno)
anovallongement=aov(lmallongement)
TukeyHSD(anovallongement)
